# Supplementary material for: A worldwide geographical scheme for recording the distribution of marine biota: proposal and call for feedback
Source: Biodivers Data J. 2025 Jul 31;13:e157371. doi: 10.3897/BDJ.13.e157371 (PMC12332496; doi:10.3897/BDJ.13.e157371)
Supplement: Supplementary material 2 — Document S2. Geoschemes marine proposal [file bdj-13-e157371-s002.xls]

## Sheet: Marine_recording_units_ALL
type	term_localName/ controlled_value_string	label	source	definition	external url	skos_broader	parent unit name	L2 code	L2 name	territory ISO 3166-1 alpha-2 code	territory ISO 3166-1 alpha-3 code	Notes/Issues	Order
concept	CA2-GB	Canada - Grand Banks EEZ	MEOW	Canadian Exclusive Economic Zone (EEZ - 8493), intersect with MEOW 38. Southern Grand Banks–South Newfoundland (MrgID=21856), adjust to 200 NM limit	(to be implemented)	CA2	Canada - Atlantic EEZ	A1	Atlantic NW temperate	CA	CAN		2
concept	CA2-SC	Canada - Scotian Shelf EEZ	MEOW	Canadian Exclusive Economic Zone (EEZ - 8493), intersect with MEOW 39. Scotian Shelf (MrgID=21841) and MEOW 40. Gulf of Maine/Bay of Fundy (MrgID=21849), adjust to 200 NM limit	(to be implemented)	CA2	Canada - Atlantic EEZ	A1	Atlantic NW temperate	CA	CAN		3
concept	CA2-SL	Canada - St Lawrence EEZ	MEOW	Canadian Exclusive Economic Zone (EEZ - 8493), intersect with MEOW 37. Gulf of St. Lawrence–Eastern Newfoundland (MrgID=21848), adjust to 200 NM limit	(to be implemented)	CA2	Canada - Atlantic EEZ	A1	Atlantic NW temperate	CA	CAN		1
concept	CA2-SP	St-Pierre and Miquelon - EEZ	EEZ	Saint-Pierre and Miquelon Exclusive Economic Zone (EEZ - 8686)	https://www.marineregions.org/mrgid/8494	CA2	Canada - Atlantic EEZ	A1	Atlantic NW temperate	PM	SPM		4
concept	US2-CA	United States - Carolinian EEZ	MEOW	United States Exclusive Economic Zone (EEZ - 8456), intersect with MEOW 42. Carolinian (MrgID=22003), adjust to 200 NM limit	(to be implemented)	US2	United States - NW Atlantic EEZ	A1	Atlantic NW temperate	US	USA		7
concept	US2-MA	United States - Gulf of Maine EEZ	MEOW	United States Exclusive Economic Zone (EEZ - 8456), intersect with MEOW 40. Gulf of Maine/Bay of Fundy (MrgID=21849), adjust to 200 NM limit	(to be implemented)	US2	United States - NW Atlantic EEZ	A1	Atlantic NW temperate	US	USA		5
concept	US2-ME	United States - Gulf of Mexico EEZ	MEOW	United States Exclusive Economic Zone (EEZ - 8456), intersect with MEOW 43. Northern Gulf of Mexico (MrgID=22002), adjust to 200 NM limit	(to be implemented)	US2	United States - NW Atlantic EEZ	A1	Atlantic NW temperate	US	USA		8
concept	US2-VI	United States - Virginian EEZ	MEOW	United States Exclusive Economic Zone (EEZ - 8456), intersect with MEOW 41. Virginian (MrgID=21853), adjust to 200 NM limit	(to be implemented)	US2	United States - NW Atlantic EEZ	A1	Atlantic NW temperate	US	USA		6
concept	AD1-BA	Bosnia and Herzegovina - TW	EEZ	Bosnian and Herzegovinian Exclusive Economic Zone (EEZ - 22491)	https://www.marineregions.org/mrgid/22491	AD1	Adriatic Sea - East	A2	Atlantic NE temperate	BA	BIH		9
concept	AD1-HR	Croatia - EEZ	EEZ	Croatian Exclusive Economic Zone (EEZ - 5673)	https://www.marineregions.org/mrgid/5673	AD1	Adriatic Sea - East	A2	Atlantic NE temperate	HR	HRV		10
concept	AD1-ME	Montenegro - EEZ	EEZ	Montenegro Exclusive Economic Zone (EEZ - 5691)	https://www.marineregions.org/mrgid/5691	AD1	Adriatic Sea - East	A2	Atlantic NE temperate	ME	MNE		11
concept	AD1-SI	Slovenia - EEZ	EEZ	Slovenian Exclusive Economic Zone (EEZ - 5692)	https://www.marineregions.org/mrgid/5692	AD1	Adriatic Sea - East	A2	Atlantic NE temperate	SI	SVN		12
concept	AL1-OO	Albania - EEZ	EEZ	Albanian Exclusive Economic Zone (EEZ - 5670)	https://www.marineregions.org/mrgid/5670	AL1	Albania - EEZ	A2	Atlantic NE temperate	AL	ALB		13
concept	BG1-OO	Belgium - EEZ	EEZ	Belgian Exclusive Economic Zone (EEZ - 3293)	https://www.marineregions.org/mrgid/3293	BG1	Belgium - EEZ	A2	Atlantic NE temperate	BE	BEL		14
concept	BL1-EE	Estonia - EEZ	EEZ	Estonian Exclusive Economic Zone (EEZ - 5675)	https://www.marineregions.org/mrgid/5675	BL1	Baltic Sea	A2	Atlantic NE temperate	EE	EST		15
concept	BL1-FI	Finland - EEZ	EEZ	Finnish Exclusive Economic Zone (EEZ - 5676)	https://www.marineregions.org/mrgid/5676	BL1	Baltic Sea	A2	Atlantic NE temperate	FI	FIN		16
concept	BL1-DE	Germany - Baltic sea	MSFD	German Exclusive Economic Zone (EEZ - 5669), intersect with Baltic Sea (MSFD subregion, MrgID=50161)	(to be implemented)	BL1	Baltic Sea	A2	Atlantic NE temperate	DE	DEU		17
concept	BL1-LV	Latvia - EEZ	EEZ	Lithuanian Exclusive Economic Zone (EEZ - 5684)	https://www.marineregions.org/mrgid/5684	BL1	Baltic Sea	A2	Atlantic NE temperate	LV	LVA		18
concept	BL1-LT	Lithuania - EEZ	EEZ	Latvian Exclusive Economic Zone (EEZ - 5683)	https://www.marineregions.org/mrgid/5683	BL1	Baltic Sea	A2	Atlantic NE temperate	LT	LTU		19
concept	BL1-PL	Poland - EEZ	EEZ	Polish Exclusive Economic Zone (EEZ - 5687)	https://www.marineregions.org/mrgid/5687	BL1	Baltic Sea	A2	Atlantic NE temperate	PL	POL		20
concept	BL1-KA	Russia - Kaliningrad EEZ	IHO	Russian Exclusive economic Zone (EEZ - 5690), intersect with Baltic Sea (IHO Sea Area, /mrgid/2401), delete part East of 24°E	(to be implemented)	BL1	Baltic Sea	A2	Atlantic NE temperate	RU	RUS		21
concept	BL1-RU	Russia - St Petersburg EEZ	IHO	Russian Exclusive economic Zone (EEZ - 5690), intersect with Baltic Sea (IHO Sea Area, /mrgid/2401), delete part West of 24°E	(to be implemented)	BL1	Baltic Sea	A2	Atlantic NE temperate	RU	RUS		22
concept	BL1-SE	Sweden - Baltic Sea	MSFD	Swedish Exclusive Economic Zone (EEZ - 5694), intersect with Baltic Sea (MSFD subregion, MrgID=50161), delete Gulf of Bothnia (IHO Sea Area, MrgID=2402)	(to be implemented)	BL1	Baltic Sea	A2	Atlantic NE temperate	SE	SWE		23
concept	BL1-SB	Sweden - Gulf of Bothnia	IHO	Swedish Exclusive Economic Zone (EEZ - 5694), intersect with Gulf of Bothnia (IHO Sea Area, MrgID=2402)	(to be implemented)	BL1	Baltic Sea	A2	Atlantic NE temperate	SE	SWE		24
concept	BS1-BG	Bulgaria - EEZ	EEZ	Bulgarian Exclusive Economic Zone (EEZ - 5672)	https://www.marineregions.org/mrgid/5672	BS1	Black Sea	A2	Atlantic NE temperate	BG	BGR		25
concept	BS1-GE	Georgia - EEZ	EEZ	Georgian Exclusive Economic Zone (EEZ - 5678)	https://www.marineregions.org/mrgid/5678	BS1	Black Sea	A2	Atlantic NE temperate	GE	GEO		26
concept	BS1-RO	Romania - EEZ	EEZ	Romanian Exclusive economic Zone (EEZ - 5689)	https://www.marineregions.org/mrgid/5689	BS1	Black Sea	A2	Atlantic NE temperate	RO	ROU		27
concept	BS1-RU	Russia - Black and Azov Sea	IHO	Russian Exclusive economic Zone (EEZ - 5690), intersect with Black Sea (IHO Sea Area, MrgID=3319)	(to be implemented)	BS1	Black Sea	A2	Atlantic NE temperate	RU	RUS	Black Sea and Azov are the same MEOW; what to do about overlapping claim with Ukraine?	28
concept	BS1-TR	Türkiye - Black Sea	IHO	Turkish Exclusive Economic Zone (EEZ - 5697), intersect with Black Sea (IHO Sea Area, MrgID=3319)	https://www.marineregions.org/mrgid/25206	BS1	Black Sea	A2	Atlantic NE temperate	TR	TUR		29
concept	BS1-UA	Ukraine overlapping claim - EEZ	EEZ	Overlapping claim Ukrainian Exclusive Economic Zone (EEZ - 5695)	https://www.marineregions.org/mrgid/5695	BS1	Black Sea	A2	Atlantic NE temperate	UA	UKR	Black Sea and Azov are the same MEOW; what to do about overlapping claim with Ukraine?	30
concept	CH1-GG	Guernsey - EEZ	EEZ	Guernsey Exclusive Economic Zone (EEZ - 21788)	https://www.marineregions.org/mrgid/21788	CH1	Channel Islands EEZ	A2	Atlantic NE temperate	GG	GGY	discrepant with French EEZ in Marine Regions	31
concept	CH1-JE	Jersey - EEZ	EEZ	Jersey Exclusive Economic Zone (EEZ - 21789)	https://www.marineregions.org/mrgid/21789	CH1	Channel Islands EEZ	A2	Atlantic NE temperate	JE	JEY		32
concept	CY1-OO	Cyprus - EEZ	EEZ	Cypriote Exclusive Economic Zone (EEZ - 8376)	https://www.marineregions.org/mrgid/8376	CY1	Cyprus - EEZ	A2	Atlantic NE temperate	CY	CYP	includes all Cyprus in MarineRegions. should we distinguish South and North?	33
concept	DE1-OO	Germany - North Sea	MSFD	German Exclusive Economic Zone (EEZ - 5669), intersect with Greater North Sea (MSFD subregion, MrgID=50155)	https://www.marineregions.org/mrgid/22762	DE1	Germany - North Sea	A2	Atlantic NE temperate	DE	DEU		34
concept	DK1-OO	Denmark - EEZ	EEZ	Danish Exclusive Economic Zone (EEZ - 5674)	https://www.marineregions.org/mrgid/5674	DK1	Denmark - EEZ	A2	Atlantic NE temperate	DK	DNK	separate Bornholm?	35
concept	DZ1-OO	Algeria - EEZ	EEZ	Algerian Exclusive Economic Zone (EEZ - 8378)	https://www.marineregions.org/mrgid/8378	DZ1	Algeria - Jurisdictional waters	A2	Atlantic NE temperate	DZ	DZA		36
concept	EG1-OO	Egypt - Mediterranean EEZ	IHO	Egyptian Exclusive Economic Zone (EEZ - 8490), intersect with Mediterranean Sea (IHO sea area, MrgID=1905)	https://www.marineregions.org/mrgid/25198	EG1	Egypt - Mediterranean EEZ	A2	Atlantic NE temperate	EG	EGY	includes the Suez Canal	37
concept	EH1-MR	Mauritania - Cap Blanc EEZ	MEOW	Mauritanian Exclusive Economic Zone (EEZ - 8369), intersect with MEOW 28 Saharan Upwelling (MrgID=21884),	(to be implemented)	EH1	Western Sahara - EEZ	A2	Atlantic NE temperate	MR	MRT		38
concept	EH1-EH	Western Sahara - EEZ	EEZ	Overlapping claim Western Saharan Exclusive Economic Zone (EEZ - 8368)	https://www.marineregions.org/mrgid/8368	EH1	Western Sahara - EEZ	A2	Atlantic NE temperate	EH	ESH		39
concept	ES1-NO	Spain - Demarcación Noratlántica	MSFD	Spanish Exclusive Economic Zone (MrgID=5693), intersect with Demarcación Marina Noratlántica (MSFD subzone, MrgID=62657)	https://www.marineregions.org/mrgid/62657	ES1	Spain - NE Atlantic EEZ	A2	Atlantic NE temperate	ES	EGY		40
concept	ES1-SU	Spain - Demarcación Sudatlántica	MSFD	Spanish Exclusive Economic Zone (MrgID=5693), intersect with Demarcación Marina Sudatlántica (MSFD subzone, MrgID=62658)	https://www.marineregions.org/mrgid/62658	ES1	Spain - NE Atlantic EEZ	A2	Atlantic NE temperate	ES	ESP		41
concept	ES2-LB	Spain - Demarcación Levantino-Balear	MSFD	Spanish Exclusive Economic Zone (MrgID=5693), intersect with Demarcación Marina del Estrecho y Alborán (MSFD subzone, MrgID=62660)	https://www.marineregions.org/mrgid/62660	ES2	Spain - Mediterranean EEZ	A2	Atlantic NE temperate	ES	ESP		42
concept	ES2-AL	Spain - Demarcación del Estrecho y Alborán	MSFD	Spanish Exclusive Economic Zone (MrgID=5693), intersect with Demarcación Marina Levantino-Balear (MSFD subzone, MrgID=62659)	https://www.marineregions.org/mrgid/62659	ES2	Spain - Mediterranean EEZ	A2	Atlantic NE temperate	ES	ESP		43
concept	ES3-OO	Spain - Demarcación Canaria	MSFD	Spanish Exclusive Economic Zone (MrgID=5693), intersect with Demarcación Marina Canaria (MSFD subzone, MrgID= 62661)	https://www.marineregions.org/mrgid/62661	ES3	Spain - Canary Islands EEZ	A2	Atlantic NE temperate	ES	ESP		44
concept	FO1-OO	Faeroe Islands - EEZ	EEZ	Faeroe Islands Exclusive Economic Zone (EEZ - 8435)	https://www.marineregions.org/mrgid/8435	FO1	Faeroe Islands - EEZ	A2	Atlantic NE temperate	FO	FRO		45
concept	FR1-ME	France - Manche Est	MSFD	French Exclusive Economic Zone (MrgID=5677), intersect with Greater North Sea (MSFD subregion, MrgID=50155)	https://www.marineregions.org/mrgid/63295	FR1	France - NE Atlantic EEZ	A2	Atlantic NE temperate	FR	FRA	similar to "French part of the greater North Sea" in <marineregions.org>	46
concept	FR1-MC	France - Mer Celtique et Manche Ouest	MSFD	French Exclusive Economic Zone (MrgID=5677), intersect with Celtic Seas (MSFD subregion, MrgID=50153)	https://www.marineregions.org/mrgid/63296	FR1	France - NE Atlantic EEZ	A2	Atlantic NE temperate	FR	FRA	similar to "French part of the Celtic seas" in <marineregions.org>	47
concept	FR1-GG	France - Golfe de Gascogne	MSFD	French Exclusive Economic Zone (MrgID=5677), intersect with Bay of Biscay (MSFD subregion, MrgID=50152)	https://www.marineregions.org/mrgid/63297	FR1	France - NE Atlantic EEZ	A2	Atlantic NE temperate	FR	FRA	similar to "French part of the Bay of Biscay and Iberian Coast" in <marineregions.org>	48
concept	FR2-MD	France - Méditerranée	MSFD	French Exclusive Economic Zone (MrgID=5677), intersect with Mediterranean Sea (IHO sea area, MrgID=1905)	https://www.marineregions.org/mrgid/63298	FR2	France - Mediterranean EEZ	A2	Atlantic NE temperate	FR	FRA	similar to "French part of the Western Mediterranean Sea" in <marineregions.org>, discrepant with Italian file	49
concept	FR2-MC	Monaco - EEZ	EEZ	Monégasque Exclusive Economic Zone (EEZ - 21790)	https://www.marineregions.org/mrgid/21790	FR2	France - Mediterranean EEZ	A2	Atlantic NE temperate	MC	MCO		50
concept	GR1-AE	Greece - Aegean Sea	MSFD	Greek Exclusive Economic Zone (EEZ - 5679), intersect with Aegean and Levantine Sea (MSFD subzone - 50151)	https://www.marineregions.org/mrgid/64209	GR1	Greece - EEZ	A2	Atlantic NE temperate	GR	GRC	Overlapping claim with Turkey not shown on Turkish EEZ of MarineRegions	51
concept	GR1-IO	Greece - Ionian Sea	MSFD	Greek Exclusive Economic Zone (EEZ - 5679), delete Aegean and Levantine Sea (MSFD subzone - 50151)	https://www.marineregions.org/mrgid/64210	GR1	Greece - EEZ	A2	Atlantic NE temperate	GR	GRC	The tiny area of Greek EEZ corresponding formally to the Adriatic Sea, to be included here	52
concept	IE1-OO	Ireland - EEZ	EEZ	Irish Exclusive Economic Zone (EEZ - 5681)	https://www.marineregions.org/mrgid/5681	IE1	Ireland - EEZ	A2	Atlantic NE temperate	IE	IRL		53
concept	IS2-OO	Iceland - South EEZ	IHO	Icelandic Exclusive Economic Zone (EEZ - 5680), delete Greenland Sea (IHO Sea Area, MrgID=) and Norwegian Sea (IHO Sea Area, MrgID=)	https://www.marineregions.org/mrgid/25359	IS2	Iceland - South EEZ	A2	Atlantic NE temperate	IS	ISL	similar to MEOW 2. South and West Iceland	54
concept	IT1-WM	Italy - Western Mediterranean Basin	MSFD	Italian Exclusive Economic Zone (EEZ - 5682), intersect with Western Mediterranean Sea (MSFD subregion, MrgID=50159)	https://www.marineregions.org/mrgid/64213	IT1	Italy - EEZ	A2	Atlantic NE temperate	IT	ITA	discrepant with French EEZ in Marine Regions	55
concept	IT1-IO	Italy - Ionian and Central Mediterranean Sea	MSFD	Italian Exclusive Economic Zone (EEZ - 5682), intersect with Ionian and Central Mediterranean Sea (MSFD subregion, MrgID=50156)	https://www.marineregions.org/mrgid/64212	IT1	Italy - EEZ	A2	Atlantic NE temperate	IT	ITA		56
concept	IT1-AD	Italy - Adriatic Sea	MSFD	Italian Exclusive Economic Zone (EEZ - 5682), intersect with Adriatic Sea (MSFD subregion, MrgID=50150),	https://www.marineregions.org/mrgid/64211	IT1	Italy - EEZ	A2	Atlantic NE temperate	IT	ITA	similar to Marine Region "Italian part of the Adriatic Sea (MrgID = 25615)	57
concept	LS1-IL	Israel - Mediterranean EEZ	IHO	Israeli Exclusive Economic Zone (EEZ - 8375), intersect with Mediterranean Sea (IHO sea area, MrgID=1905)	https://www.marineregions.org/mrgid/25193	LS1	Levantine Sea	A2	Atlantic NE temperate	IL	ISR		58
concept	LS1-LB	Lebanon - EEZ	EEZ	Lebanese Exclusive Economic Zone (EEZ - 8374)	https://www.marineregions.org/mrgid/8374	LS1	Levantine Sea	A2	Atlantic NE temperate	LB	LBN		59
concept	LS1-PS	Palestinian territory - EEZ	EEZ	Overlapping claim Palestinian Exclusive Economic Zone (EEZ - 48953)	https://www.marineregions.org/mrgid/48953	LS1	Levantine Sea	A2	Atlantic NE temperate	PS	PSE		60
concept	LS1-SY	Syria - EEZ	EEZ	Syrian Exclusive Economic Zone (EEZ - 8373)	https://www.marineregions.org/mrgid/8373	LS1	Levantine Sea	A2	Atlantic NE temperate	SY	SYR		61
concept	LY1-OO	Libya - EEZ	EEZ	Libyan Exclusive Economic Zone (EEZ - 8372)	https://www.marineregions.org/mrgid/8372	LY1	Libya - Jurisdictional waters	A2	Atlantic NE temperate	LY	LBY		62
concept	MO1-ME	Morocco - Mediterranean	IHO	Moroccan Exclusive Economic Zone (EEZ - 8367), intersect with Mediterranean Sea (IHO sea area, MrgID=1905)	(to be implemented)	MO1	Morocco - EEZ	A2	Atlantic NE temperate	MA	MAR	includes Strait of Gibraltar	63
concept	MO1-AT	Morocco - Atlantic Ocean	IHO	Moroccan Exclusive Economic Zone (EEZ - 8367), delete Mediterranean Sea (IHO sea area, MrgID=1905)	https://www.marineregions.org/mrgid/25322	MO1	Morocco - EEZ	A2	Atlantic NE temperate	MA	MAR		64
concept	MT1-OO	Malta - EEZ	EEZ	Maltese Exclusive Economic Zone (EEZ - 5685)	https://www.marineregions.org/mrgid/5685	MT1	Malta - Jurisdictional waters	A2	Atlantic NE temperate	MT	MLT		65
concept	NL1-OO	Netherlands - EEZ	EEZ	Dutch Exclusive Economic Zone (EEZ - 5668)	https://www.marineregions.org/mrgid/5668	NL1	Netherlands - EEZ	A2	Atlantic NE temperate	NL	NLD		66
concept	NO1-WE	Norway - North Sea	IHO	Norwegian Exclusive Economic Zone (EEZ - 5686), delete Norwegian Sea (IHO Sea Area, MrgID=2353) and Barents Sea (IHO Sea Area, MrgID=4247)	(to be implemented)	NO1	Norway - EEZ	A2	Atlantic NE temperate	NO	NOR		67
concept	NO1-NS	Norway - Norwegian Sea	IHO	Norwegian Exclusive Economic Zone (EEZ - 5686), intersect with Norwegian Sea (IHO Sea Area, MrgID=2353)	https://www.marineregions.org/mrgid/25246	NO1	Norway - EEZ	A2	Atlantic NE temperate	NO	NOR		68
concept	NO1-BS	Norway - Barents Sea	IHO	Norwegian Exclusive Economic Zone (EEZ - 5686), intersect with Barents Sea (IHO Sea Area, MrgID=4247)	https://www.marineregions.org/mrgid/25242	NO1	Norway - EEZ	A2	Atlantic NE temperate	NO	NOR		69
concept	PT1-AZ	Portugal - Azores EEZ	EEZ	Portuguese Exclusive Economic Zone (Azores) (EEZ - 8361)	https://www.marineregions.org/mrgid/8361	PT1	Portugal - EEZ	A2	Atlantic NE temperate	PT	PRT		70
concept	PT1-PT	Portugal - mainland EEZ	EEZ	Portuguese Exclusive Economic Zone (EEZ - 5688)	https://www.marineregions.org/mrgid/5688	PT1	Portugal - EEZ	A2	Atlantic NE temperate	PT	PRT		71
concept	PT1-MD	Portugal - Madeira EEZ	EEZ	Portuguese Exclusive Economic Zone (Madeira) (EEZ - 8363)	https://www.marineregions.org/mrgid/8363	PT1	Portugal - EEZ	A2	Atlantic NE temperate	PT	PRT		72
concept	SE1-OO	Sweden - West Coast EEZ	MSFD	Swedish Exclusive Economic Zone (EEZ - 5694),delete Baltic Sea (MSFD subregion, MrgID=50161),	(to be implemented)	SE1	Sweden - West Coast EEZ	A2	Atlantic NE temperate	SE	SWE		73
concept	TN1-EM	Tunisia - Eastern Mediterranean	IHO	Tunisian Exclusive Economic Zone (EEZ - 8366), intersect with Ionian and Central Mediterranean Sea (MSFD subregion, MrgID=50156)	https://www.marineregions.org/mrgid/25188	TN1	Tunisia - EEZ	A2	Atlantic NE temperate	TN	TUN		74
concept	TN1-WM	Tunisia - Western Mediterranean	IHO	Tunisian Exclusive Economic Zone (EEZ - 8366), intersect with Western Mediterranean Sea (MSFD subregion, MrgID=50159)	https://www.marineregions.org/mrgid/25179	TN1	Tunisia - EEZ	A2	Atlantic NE temperate	TN	TUN		75
concept	TR1-AS	Türkiye - Aegean Sea	IHO	Turkish Exclusive Economic Zone (EEZ - 5697), intersect with Aegean Sea (IHO Sea Area, MrgID=3315)	https://www.marineregions.org/mrgid/25624	TR1	Türkiye - EEZ	A2	Atlantic NE temperate	TR	TUR		76
concept	TR1-EM	Türkiye - Eastern Mediterranean	IHO	Turkish Exclusive Economic Zone (EEZ - 5697), delete Black Sea (IHO Sea Area, MrgID=3319), Sea of Marmara (IHO Sea Area, MrgID=3369) and Aegean Sea (IHO Sea Area, MrgID=3315)	https://www.marineregions.org/mrgid/25191	TR1	Türkiye - EEZ	A2	Atlantic NE temperate	TR	TUR		77
concept	TR1-MS	Türkiye - Sea of Marmara	IHO	Turkish Exclusive Economic Zone (EEZ - 5697), intersect with Sea of Marmara (IHO Sea Area, MrgID=3369)	https://www.marineregions.org/mrgid/25201	TR1	Türkiye - EEZ	A2	Atlantic NE temperate	TR	TUR	includes the Dardanelles and Bosphorus	78
concept	GB1-CS	United Kingdom - Celtic Seas	IHO	United Kingdom Exclusive Economic Zone (EEZ - 5696), erase United Kingdom part of the English Channel (Marine Regions - 25217) and United Kingdom part of the North Sea (Marine Regions - 25235)	(to be implemented)	UK1	United Kingdom - EEZ	A2	Atlantic NE temperate	GB	GBR	corresponds to the MSFD "Celtic Seas" subregion	79
concept	GB1-EC	United Kingdom - English Channel	IHO	United Kingdom Exclusive Economic Zone (EEZ - 5696), intersect with United Kingdom part of the English Channel (Marine Regions - 25217)	(to be implemented)	UK1	United Kingdom - EEZ	A2	Atlantic NE temperate	GB	GBR		80
concept	GB1-NS	United Kingdom - North Sea	IHO	United Kingdom Exclusive Economic Zone (EEZ - 5696), intersect with United Kingdom part of the North Sea (Marine Regions - 25235), adjust limit to MSFD "Greater North Sea" subregion	(to be implemented)	UK1	United Kingdom - EEZ	A2	Atlantic NE temperate	GB	GBR		81
concept	AW1-OO	Aruba - EEZ	EEZ	Aruban Exclusive Economic Zone (EEZ - 26519)	https://www.marineregions.org/mrgid/26519	AW1	Aruba - EEZ	A3	Atlantic W tropical	AW	ABW		82
concept	BH1-OO	Bahamas - EEZ	EEZ	Bahamas Exclusive Economic Zone (EEZ - 8404)	https://www.marineregions.org/mrgid/8404	BH1	Bahamas - EEZ	A3	Atlantic W tropical	BS	BHS		83
concept	BM1-OO	Bermuda - EEZ	EEZ	Bermudian Exclusive Economic Zone (EEZ - 8402)	https://www.marineregions.org/mrgid/8402	BM1	Bermuda - EEZ	A3	Atlantic W tropical	BM	BMU		84
concept	BQ1-OO	Bonaire - EEZ	EEZ	Bonaire Exclusive Economic Zone (EEZ - 26520)	https://www.marineregions.org/mrgid/26520	BQ1	Bonaire - EEZ	A3	Atlantic W tropical	BQ			85
concept	BR1-NO	Brazil - North EEZ	MEOW	Brazilian Exclusive Economic Zone (EEZ - 8464), intersect with MEOW 72. Amazonia (MrgID=21902), adjust to 200 NM limit	(to be implemented)	BR1	Brazil - tropical EEZ	A3	Atlantic W tropical	BR	BRA		86
concept	BR1-NE	Brazil - Northeast EEZ	MEOW	Brazilian Exclusive Economic Zone (EEZ - 8464), intersect with MEOW 75. Northeastern Brazil (MrgID=21902), adjust to 200 NM limit	(to be implemented)	BR1	Brazil - tropical EEZ	A3	Atlantic W tropical	BR	BRA		87
concept	BR1-EA	Brazil - East EEZ	MEOW	Brazilian Exclusive Economic Zone (EEZ - 8464), intersect with MEOW 76. Eastern Brazil (MrgID=21990), adjust to 200 NM limit	(to be implemented)	BR1	Brazil - tropical EEZ	A3	Atlantic W tropical	BR	BRA		88
concept	BR1-SP	Brazil - São Pedro and São Paulo Islands EEZ	MEOW	Brazilian Exclusive Economic Zone (EEZ - 8464), intersect with MEOW 73. São Pedro and São Paulo Islands (MrgID=21993), adjust to 200 NM limit	(to be implemented)	BR1	Brazil - tropical EEZ	A3	Atlantic W tropical	BR	BRA		89
concept	BR1-FN	Brazil - Fernando de Noronha EEZ	MEOW	Brazilian Exclusive Economic Zone (EEZ - 8464), intersect with MEOW 74. Fernando de Noronha and Atoll das Rocas (MrgID=21991), adjust to 200 NM limit	(to be implemented)	BR1	Brazil - tropical EEZ	A3	Atlantic W tropical	BR	BRA		90
concept	BR1-TR	Brazil - Trindade and Martin Vaz Islands EEZ	MEOW	Brazilian Exclusive Economic Zone (Trindade) (EEZ - 8381)	https://www.marineregions.org/mrgid/8381	BR1	Brazil - tropical EEZ	A3	Atlantic W tropical	BR	BRA	similar to MEOW 77. Trindade and Martin Vaz Islands (MrgID=21989)	91
concept	BZ1-OO	Belize - EEZ	EEZ	Belizean Exclusive Economic Zone (EEZ - 8457)	https://www.marineregions.org/mrgid/8457	BZ1	Belize - EEZ	A3	Atlantic W tropical	BZ	BLZ		92
concept	CO1-CO	Colombia - Caribbean EEZ	IHO	Colombian Exclusive Economic Zone (EEZ - 8426), intersect with Colombian part of the Caribbean Sea (Marine Regions - 25303)	https://www.marineregions.org/mrgid/25303	CO1	Colombia - Caribbean EEZ	A3	Atlantic W tropical	CO	COL		93
concept	CO1-BN	Colombia Bajo Nuevo - TW	EEZ	Colombian Exclusive Economic Zone (Bajo Nuevo) (EEZ - 48985)	https://www.marineregions.org/mrgid/48985	CO1	Colombia - Caribbean EEZ	A3	Atlantic W tropical	CO	COL	merge all islets and joint regime with Jamaica?	94
concept	CO1-QS	Colombia Quitasueno - TW	EEZ	Colombian Exclusive Economic Zone (Quitasueño) (EEZ - 62598)	https://www.marineregions.org/mrgid/62598	CO1	Colombia - Caribbean EEZ	A3	Atlantic W tropical	CO	COL		95
concept	CO1-SE	Colombia Serrana - TW	EEZ	Colombian Exclusive Economic Zone (Serrana) (EEZ - 62596)	https://www.marineregions.org/mrgid/62596	CO1	Colombia - Caribbean EEZ	A3	Atlantic W tropical	CO	COL		96
concept	CO1-SL	Colombia Serranilla - TW	EEZ	Colombian Exclusive Economic Zone (Serranilla) (EEZ - 48984)	https://www.marineregions.org/mrgid/48984	CO1	Colombia - Caribbean EEZ	A3	Atlantic W tropical	CO	COL		97
concept	CO1-JA	Colombia Jamaica joint regime	EEZ	Joint regime area Colombia Jamaica (EEZ - 21792)	https://www.marineregions.org/mrgid/21792	CO1	Colombia - Caribbean EEZ	A3	Atlantic W tropical	CO	COL		98
concept	CR1-OO	Costa Rica - Caribbean EEZ	IHO	Costa Rican Exclusive Economic Zone (EEZ - 8424), intersect with Costa Rican part of the Caribbean Sea (Marine Regions - 25302)	https://www.marineregions.org/mrgid/25302	CR1	Costa Rica - Caribbean EEZ	A3	Atlantic W tropical	CR	CRI		99
concept	CU1-OO	Cuba - EEZ	EEZ	Cuban Exclusive Economic Zone (EEZ - 8406)	https://www.marineregions.org/mrgid/8406	CU1	Cuba - EEZ	A3	Atlantic W tropical	CU	CUB		100
concept	CW1-OO	Curaçao - EEZ	EEZ	Curaçaoan Exclusive Economic Zone (EEZ - 26517)	https://www.marineregions.org/mrgid/26517	CW1	Curaçao - EEZ	A3	Atlantic W tropical	CW	CUW		101
concept	DO1-OO	Dominican Republic - EEZ	EEZ	Dominican Exclusive Economic Zone (EEZ - 8417)	https://www.marineregions.org/mrgid/8417	DO1	Dominican Republic - EEZ	A3	Atlantic W tropical	DO	DOM		102
concept	GF1-OO	French Guiana - EEZ	EEZ	French Guiana Exclusive Economic Zone (EEZ - 8462)	https://www.marineregions.org/mrgid/8462	GF1	French Guiana - EEZ	A3	Atlantic W tropical	GF	GUF		103
concept	GT1-OO	Guatemala - Caribbean EEZ	IHO	Guatemalan Exclusive Economic Zone (EEZ - 8430), intersect with Guatemalan part of the Caribbean Sea (Marine Regions - 25305)	https://www.marineregions.org/mrgid/25305	GT1	Guatemala - Caribbean EEZ	A3	Atlantic W tropical	GT	GTM		104
concept	GY1-OO	Guyana - EEZ	EEZ	Guyanese Exclusive Economic Zone (EEZ - 8460)	https://www.marineregions.org/mrgid/8460	GY1	Guyana - EEZ	A3	Atlantic W tropical	GY	GUY		105
concept	HN1-HO	Honduras - Caribbean EEZ	IHO	Honduran Exclusive Economic Zone (EEZ - 8427), intersect with Honduran part of the Caribbean Sea (Marine Regions - 25314)	https://www.marineregions.org/mrgid/25314	HN1	Honduras - Caribbean EEZ	A3	Atlantic W tropical	HN	HND		106
concept	HN1-CY	Honduras - Cayman Is. joint regime	EEZ	Joint regime area Honduras - Cayman Islands (EEZ - 48972)	https://www.marineregions.org/mrgid/48972	HN1	Honduras - Caribbean EEZ	A3	Atlantic W tropical	HN/KY			107
concept	HT1-HT	Haiti - EEZ	EEZ	Haitian Exclusive Economic Zone (EEZ - 8408)	https://www.marineregions.org/mrgid/8408	HT1	Haiti - EEZ	A3	Atlantic W tropical	HT	HTI		108
concept	HT1-NA	USA - Haiti - Jamaica overlapping claim Navassa		Overlapping claim Navassa Island: USA / Haiti / Jamaica (Overlapping claim - 48951)	https://www.marineregions.org/mrgid/48951	HT1	Haiti - EEZ	A3	Atlantic W tropical	HT/US			109
concept	JM1-OO	Jamaica - EEZ	EEZ	Jamaican Exclusive Economic Zone (EEZ - 8459)	https://www.marineregions.org/mrgid/8459	JM1	Jamaica - EEZ	A3	Atlantic W tropical	JM	JAM		110
concept	KY1-OO	Cayman Islands - EEZ	EEZ	Cayman Islands Exclusive Economic Zone (EEZ - 8407)	https://www.marineregions.org/mrgid/8407	KY1	Cayman Islands - EEZ	A3	Atlantic W tropical	KY	CYM		111
concept	LA1-AI	Anguilla - EEZ	EEZ	Anguilla Exclusive Economic Zone (EEZ - 8412)	https://www.marineregions.org/mrgid/8412	LA1	Lesser Antilles - EEZ	A3	Atlantic W tropical	AI	AIA		112
concept	LA1-AG	Antigua and Barbuda - EEZ	EEZ	Antigua and Barbuda Exclusive Economic Zone (EEZ - 8414)	https://www.marineregions.org/mrgid/8414	LA1	Lesser Antilles - EEZ	A3	Atlantic W tropical	AG	ATG		113
concept	LA1-BB	Barbados - EEZ	EEZ	Barbados Exclusive Economic Zone (EEZ - 8418)	https://www.marineregions.org/mrgid/8418	LA1	Lesser Antilles - EEZ	A3	Atlantic W tropical	BB	BRB		114
concept	LA1-VG	British Virgin Islands - EEZ	EEZ	British Virgin Islands Exclusive Economic Zone (EEZ - 8411)	https://www.marineregions.org/mrgid/8411	LA1	Lesser Antilles - EEZ	A3	Atlantic W tropical	VG	VGB		115
concept	LA1-DM	Dominica - EEZ	EEZ	Dominican Exclusive Economic Zone (EEZ - 8417)	https://www.marineregions.org/mrgid/8417	LA1	Lesser Antilles - EEZ	A3	Atlantic W tropical	DM	DMA		116
concept	LA1-GD	Grenada - EEZ	EEZ	Grenadian Exclusive Economic Zone (EEZ - 8419)	https://www.marineregions.org/mrgid/8419	LA1	Lesser Antilles - EEZ	A3	Atlantic W tropical	GD	GRD		117
concept	LA1-GP	Guadeloupe - EEZ	EEZ	Guadeloupean Exclusive Economic Zone (EEZ - 33177)	https://www.marineregions.org/mrgid/33177	LA1	Lesser Antilles - EEZ	A3	Atlantic W tropical	GP	GLP		118
concept	LA1-MQ	Martinica - EEZ	EEZ	Martinican Exclusive Economic Zone (EEZ - 33178)	https://www.marineregions.org/mrgid/33178	LA1	Lesser Antilles - EEZ	A3	Atlantic W tropical	MQ	MTQ		119
concept	LA1-MS	Montserrat - EEZ	EEZ	Montserrat Exclusive Economic Zone (EEZ - 8415)	https://www.marineregions.org/mrgid/8415	LA1	Lesser Antilles - EEZ	A3	Atlantic W tropical	MS	MSR		120
concept	LA1-SA	Saba - EEZ	EEZ	Saba Exclusive Economic Zone (EEZ - 26518)	https://www.marineregions.org/mrgid/26518	LA1	Lesser Antilles - EEZ	A3	Atlantic W tropical	BQ			121
concept	LA1-KN	Saint Kitts and Nevis - EEZ	EEZ	Saint Kitts and Nevis Exclusive Economic Zone (EEZ - 8413)	https://www.marineregions.org/mrgid/8413	LA1	Lesser Antilles - EEZ	A3	Atlantic W tropical	KN	KNA		122
concept	LA1-LC	Saint Lucia - EEZ	EEZ	Saint Lucia Exclusive Economic Zone (EEZ - 8416)	https://www.marineregions.org/mrgid/8416	LA1	Lesser Antilles - EEZ	A3	Atlantic W tropical	LC	LCA		123
concept	LA1-MF	Saint-Martin - EEZ	EEZ	Saint-Martin Exclusive Economic Zone (EEZ - 8495)	https://www.marineregions.org/mrgid/8495	LA1	Lesser Antilles - EEZ	A3	Atlantic W tropical	MF	MAF		124
concept	LA1-VC	Saint Vincent and the Grenadines - EEZ	EEZ	Saint Vincent and the Grenadines Exclusive Economic Zone (EEZ - 8421)	https://www.marineregions.org/mrgid/8421	LA1	Lesser Antilles - EEZ	A3	Atlantic W tropical	VC	VCT		125
concept	LA1-BL	Saint-Barthélemy - EEZ	EEZ	Saint-Barthélemy Exclusive Economic Zone (EEZ - 48952)	https://www.marineregions.org/mrgid/48952	LA1	Lesser Antilles - EEZ	A3	Atlantic W tropical	BL	BLM		126
concept	LA1-SE	Sint-Eustatius - EEZ	EEZ	Sint-Eustatius Exclusive Economic Zone (EEZ - 26526)	https://www.marineregions.org/mrgid/26526	LA1	Lesser Antilles - EEZ	A3	Atlantic W tropical	BQ			127
concept	LA1-SX	Sint-Maarten - EEZ	EEZ	Sint-Maarten Exclusive Economic Zone (EEZ - 21803)	https://www.marineregions.org/mrgid/21803	LA1	Lesser Antilles - EEZ	A3	Atlantic W tropical	SX	SXM		128
concept	LA1-VI	Virgin Islands - EEZ	EEZ	Virgin Islander Exclusive Economic Zone (EEZ - 33180)	https://www.marineregions.org/mrgid/33180	LA1	Lesser Antilles - EEZ	A3	Atlantic W tropical	VI	VIR		129
concept	MX1-YU	Mexico - Caribbean EEZ	IHO	Mexican Exclusive Economic Zone (EEZ - 8429), intersect with Mexican part of the Caribbean Sea (Marine Regions - 25304)	https://www.marineregions.org/mrgid/25304	MX1	Mexico - Caribbean EEZ	A3	Atlantic W tropical	MX	MEX	Similar to MEOW 69. Southern Gulf of Mexico but a small Mexican part goes with the mainly USA Northern Gulf of Mexico.	130
concept	MX1-GU	Mexico - Gulf of Mexico EEZ	IHO	Mexican Exclusive Economic Zone (EEZ - 8429), intersect with Mexican part of the Gulf of Mexico (Marine Regions - 25280)	https://www.marineregions.org/mrgid/25280	MX1	Mexico - Caribbean EEZ	A3	Atlantic W tropical	MX	MEX		131
concept	NI1-OO	Nicaragua - Caribbean EEZ	IHO	Nicaraguan Exclusive Economic Zone (EEZ - 8425), intersect with Nicaraguan part of the Caribbean Sea (Marine Regions - 25315)	https://www.marineregions.org/mrgid/25315	NI1	Nicaragua - Caribbean EEZ	A3	Atlantic W tropical	NI	NIC		132
concept	PA1-OO	Panama - Caribbean EEZ	IHO	Panamanian Exclusive Economic Zone (EEZ - 8423), intersect with Panamanian part of the Caribbean Sea (Marine Regions - 25300)	https://www.marineregions.org/mrgid/25300	PA1	Panama - Caribbean EEZ	A3	Atlantic W tropical	PA	PAN		133
concept	PR1-PR	Puerto Rico - EEZ	EEZ	Puerto Rican Exclusive Economic Zone (EEZ - 33179)	https://www.marineregions.org/mrgid/33179	PR1	Puerto Rico - EEZ	A3	Atlantic W tropical	PR	PRI		134
concept	PR1-DO	Puerto Rico - Dominican Republic overlapping claim	EEZ	Overlapping claim Puerto Rico / Dominican Republic (EEZ - 48982)	https://www.marineregions.org/mrgid/48982	PR1	Puerto Rico - EEZ	A3	Atlantic W tropical	PR	PRI		135
concept	SR1-OO	Suriname - EEZ	EEZ	Surinamese Exclusive Economic Zone (EEZ - 8461)	https://www.marineregions.org/mrgid/8461	SR1	Suriname - EEZ	A3	Atlantic W tropical	SR	SUR		136
concept	TC1-OO	Turks and Caicos - EEZ	EEZ	Turks and Caicos Exclusive Economic Zone (EEZ - 8405)	https://www.marineregions.org/mrgid/8405	TC1	Turks and Caicos - EEZ	A3	Atlantic W tropical	TC	TCA		137
concept	TT1-OO	Trinidad and Tobago - EEZ	EEZ	Trinidad and Tobago Exclusive Economic Zone (EEZ - 8420)	https://www.marineregions.org/mrgid/8420	TT1	Trinidad and Tobago - EEZ	A3	Atlantic W tropical	TT	TTO		138
concept	VE1-OO	Venezuela - EEZ	EEZ	Venezuelan Exclusive Economic Zone (EEZ - 8433)	https://www.marineregions.org/mrgid/8433	VE1	Venezuela - EEZ	A3	Atlantic W tropical	VE	VEN		139
concept	AO1-NO	Angola - North EEZ	custom	Angolan Exclusive Economic Zone (EEZ - 8478), erase part south of 13°S	(to be implemented)	AO1	Angola - EEZ	A4	Atlantic E tropical	AO	AGO	split Angolan EEZ to northern (Zaire to Kwanza-Sul) and southern (Benguela and Namibe) according to Caballero-Herrera et al. (2021)	140
concept	AO1-SO	Angola - South EEZ	custom	Angolan Exclusive Economic Zone (EEZ - 8478), erase part north of 13°S	(to be implemented)	AO1	Angola - EEZ	A4	Atlantic E tropical	AO	AGO		141
concept	BJ1-OO	Benin - EEZ	EEZ	Beninese Exclusive Economic Zone (EEZ - 8393)	https://www.marineregions.org/mrgid/8393	BJ1	Benin - EEZ	A4	Atlantic E tropical	BJ	BEN		142
concept	CD1-OO	Congo Kinshasa - EEZ	EEZ	Democratic Republic of the Congo Exclusive Economic Zone (EEZ - 8477)	https://www.marineregions.org/mrgid/8477	CD1	Congo Kinshasa - EEZ	A4	Atlantic E tropical	CD	COD		143
concept	CG1-OO	Congo Brazzaville - EEZ	EEZ	Congolese Exclusive Economic Zone (EEZ - 8394)	https://www.marineregions.org/mrgid/8394	CG1	Congo Brazzaville - EEZ	A4	Atlantic E tropical	CG	COG		144
concept	CI1-OO	Côte d'Ivoire - EEZ	EEZ	Ivory Coast Exclusive Economic Zone (EEZ - 8473)	https://www.marineregions.org/mrgid/8473	CI1	Côte d'Ivoire - EEZ	A4	Atlantic E tropical	CI	CIV		145
concept	CM1-OO	Cameroon - EEZ	EEZ	Cameroonian Exclusive Economic Zone (EEZ - 8475)	https://www.marineregions.org/mrgid/8475	CM1	Cameroon - EEZ	A4	Atlantic E tropical	CM	CMR		146
concept	CV1-OO	Cape Verde - EEZ	EEZ	Cape Verdean Exclusive Economic Zone (EEZ - 8362)	https://www.marineregions.org/mrgid/8462	CV1	Cape Verde - EEZ	A4	Atlantic E tropical	CV	CPV		147
concept	GA1-OO	Gabon - EEZ	EEZ	Gabonese Exclusive Economic Zone (EEZ - 8476)	https://www.marineregions.org/mrgid/8476	GA1	Gabon - EEZ	A4	Atlantic E tropical	GA	GAB		148
concept	GM1-OO	Gambia - EEZ	EEZ	Gambian Exclusive Economic Zone (EEZ - 8370)	https://www.marineregions.org/mrgid/8470	GM1	Gambia - EEZ	A4	Atlantic E tropical	GM	GMB		149
concept	GH1-OO	Ghana - EEZ	EEZ	Ghanaian Exclusive Economic Zone (EEZ - 8400)	https://www.marineregions.org/mrgid/8400	GH1	Ghana - EEZ	A4	Atlantic E tropical	GH	GHA		150
concept	GN1-OO	Guinea - EEZ	EEZ	Guinean Exclusive Economic Zone (EEZ - 8471)	https://www.marineregions.org/mrgid/8471	GN1	Guinea - EEZ	A4	Atlantic E tropical	GN	GIN		151
concept	GQ1-AN	Equatorial Guinea - Annobón EEZ	EEZ	Equatorial Guinean Exclusive Economic Zone (EEZ - 8398), intersect with Equatorial Guinean part of the Gulf of Guinea (MrgID=25375)	https://www.marineregions.org/mrgid/25375	GQ1	Equatorial Guinea - EEZ	A4	Atlantic E tropical	GQ	GNQ		152
concept	GQ1-BI	Equatorial Guinea - Bioko and Rio Muni EEZ	EEZ	Equatorial Guinean Exclusive Economic Zone (EEZ - 8398), erase Equatorial Guinean part of the Gulf of Guinea (MrgID=25375)	(to be implemented)	GQ1	Equatorial Guinea - EEZ	A4	Atlantic E tropical	GQ	GNQ		153
concept	GW1-OO	Guinea Bissau - EEZ	EEZ	Guinea Bissau Exclusive Economic Zone (EEZ - 8472)	https://www.marineregions.org/mrgid/8472	GW1	Guinea Bissau - EEZ	A4	Atlantic E tropical	GW	GNB		154
concept	LR1-OO	Liberia - EEZ	EEZ	Liberian Exclusive Economic Zone (EEZ - 8391)	https://www.marineregions.org/mrgid/8391	LR1	Liberia - EEZ	A4	Atlantic E tropical	LR	LBR		155
concept	MR1-OO	Mauritania - South EEZ	MEOW	Mauritanian Exclusive Economic Zone (EEZ - 8369), erase MEOW 28 Saharan Upwelling (MrgID=21884)	(to be implemented)	MR1	Mauritania - South EEZ	A4	Atlantic E tropical	MR	MRT		156
concept	NG1-NG	Nigeria - EEZ	EEZ	Nigerian Exclusive Economic Zone (EEZ - 8474)	https://www.marineregions.org/mrgid/8474	NG1	Nigeria - EEZ	A4	Atlantic E tropical	NG	NGA		157
concept	NG1-ST	Joint Regime Nigeria - São Tome and Principe	EEZ	Joint Regime Nigeria - São Tome and Principe (EEZ - 21797)	https://www.marineregions.org/mrgid/21797	NG1	Nigeria - EEZ	A4	Atlantic E tropical	NG/ST			158
concept	SH1-AS	Ascension - EEZ	EEZ	Ascension Exclusive Economic Zone (EEZ - 8379)	https://www.marineregions.org/mrgid/8379	SH1	Ascension - EEZ	A4	Atlantic E tropical	SH	SHN		159
concept	SH1-SH	Saint Helena - EEZ	EEZ	Saint Helena Exclusive Economic Zone (EEZ - 8380)	https://www.marineregions.org/mrgid/8380	SH1	Saint Helena - EEZ	A4	Atlantic E tropical	SH	SHN		160
concept	SL1-OO	Sierra Leone - EEZ	EEZ	Sierra Leonian Exclusive Economic Zone (EEZ - 8390)	https://www.marineregions.org/mrgid/8390	SL1	Sierra Leone - EEZ	A4	Atlantic E tropical	SL	SLE		161
concept	SN1-SE	Senegal - North EEZ	EEZ	Senegalese Exclusive Economic Zone (EEZ - 8371), erase part south of Gambian Exclusive Economic Zone (EEZ - 8370)	(to be implemented)	SN1	Senegal - EEZ	A4	Atlantic E tropical	SN	SEN		162
concept	SN1-CA	Senegal - Casamance EEZ	EEZ	Senegalese Exclusive Economic Zone (EEZ - 8371), erase part north of Gambian Exclusive Economic Zone (EEZ - 8370)	(to be implemented)	SN1	Senegal - EEZ	A4	Atlantic E tropical	SN	SEN		163
concept	ST1-OO	São Tome and Principe - EEZ	EEZ	Sao Tome and Principe Exclusive Economic Zone (EEZ - 8397)	https://www.marineregions.org/mrgid/8397	ST1	São Tome and Principe - EEZ	A4	Atlantic E tropical	ST	STP		164
concept	TG1-OO	Togo - EEZ	EEZ	Togolese Exclusive Economic Zone (EEZ - 8392)	https://www.marineregions.org/mrgid/8392	TG1	Togo - EEZ	A4	Atlantic E tropical	TG	TGO		165
concept	AR1-BA	Argentina Buenos Aires shelf - EEZ	MEOW	Argentinean Exclusive Economic Zone (EEZ - 8466), intersect with MEOW 183. Uruguay–Buenos Aires Shelf (MrgID=22010), adjust to 200 NM limit	(to be implemented)	AR1	Argentina - EEZ	A5	Atlantic SW temperate	AR	ARG		166
concept	AR1-PA	Argentina Patagonia - EEZ	MEOW	Argentinean Exclusive Economic Zone (EEZ - 8466), erase MEOW 183. Uruguay–Buenos Aires Shelf (MrgID=22010)	(to be implemented)	AR1	Argentina - EEZ	A5	Atlantic SW temperate	AR	ARG		167
concept	BR2-SE	Brazil - Southeast EEZ	MEOW	Brazilian Exclusive Economic Zone (EEZ - 8464), intersect with MEOW 180. Southeastern Brazil (MrgID=22011), adjust to 200 NM limit	(to be implemented)	BR2	Brazil - temperate EEZ	A5	Atlantic SW temperate	BR	BRA		168
concept	BR2-RG	Brazil - Rio Grande EEZ	MEOW	Brazilian Exclusive Economic Zone (EEZ - 8464), intersect with MEOW 181. Rio Grande (MrgID=22012), adjust to 200 NM limit.	(to be implemented)	BR2	Brazil - temperate EEZ	A5	Atlantic SW temperate	BR	BRA		169
concept	FK1-OO	Falkland Islands - EEZ	EEZ	Overlapping claim Falkland Islands Exclusive Economic Zone: UK / Argentina (EEZ - 8339)	https://www.marineregions.org/mrgid/8339	FK1	Falkland Islands - EEZ	A5	Atlantic SW temperate	FK	FLK		170
concept	SH2-OO	Tristan da Cunha and Gough - EEZ	EEZ	Tristan da Cunha Exclusive Economic Zone (EEZ - 8382)	https://www.marineregions.org/mrgid/8382	SH2	Tristan da Cunha and Gough - EEZ	A5	Atlantic SW temperate	SH	SHN		171
concept	UY1-OO	Uruguay - EEZ	EEZ	Uruguayan Exclusive Economic Zone (EEZ - 8467)	https://www.marineregions.org/mrgid/8467	UY1	Uruguay - EEZ	A5	Atlantic SW temperate	UY	URY		172
concept	AO2-OO	Angola - Baia dos Tigres EEZ	MEOW	Angolan Exclusive Economic Zone (EEZ - 8478), intersect with MEOW 190 Namib (MrgID=21833), adjust to 200 NM	(to be implemented)	AO2	Angola - Baia dos Tigres EEZ	A6	Atlantic SE temperate	AO	AGO		173
concept	NA1-OO	Namibia - EEZ	EEZ	Namibian Exclusive Economic Zone (EEZ - 8395)	https://www.marineregions.org/mrgid/8395	NA1	Namibia - EEZ	A6	Atlantic SE temperate	NA	NAM		174
concept	ZA1-OO	South Africa - Namaqua EEZ	MEOW	South African Exclusive Economic Zone (EEZ - 8396), intersect with MEOW 191. Namaqua (MrgID=21832), adjust to 200 NM	(to be implemented)	ZA1	South Africa - Atlantic EEZ	A6	Atlantic SE temperate	ZA	ZAF		175
concept	BV1-OO	Bouvet TW	EEZ	Bouvet 12 NM (Territorial Sea - 49119)	https://www.marineregions.org/mrgid/49119	BV1	Bouvet TW	A7	Atlantic Subantarctic Islands	BV	BVT	does not hold an EEZ under UNCLOS rules	176
concept	GS1-GE	South Georgia EEZ	EEZ	Overlapping claim South Georgia and South Sandwich Islands: UK / Argentina (EEZ - 8383), intersect with MEOW 220. South Georgia (MrgID=21927), adjust to 200 NM	(to be implemented)	GS1	South Georgia and South Sandwich EEZ	A7	Atlantic Subantarctic Islands	GS	SGS		177
concept	GS1-SA	South Sandwich EEZ	EEZ	Overlapping claim South Georgia and South Sandwich Islands: UK / Argentina (EEZ - 8383), intersect with MEOW 219. South Sandwich (MrgID=21929), adjust to 200 NM	(to be implemented)	GS1	South Georgia and South Sandwich EEZ	A7	Atlantic Subantarctic Islands	GS	SGS		178
concept	DJ1-OO	Djibouti - EEZ	EEZ	Djiboutian Exclusive Economic Zone (EEZ - 8352)	https://www.marineregions.org/mrgid/8352	DJ1	Djibouti - EEZ	I1	Indian Ocean Western IP	DJ	DJI		179
concept	GP1-IQ	Iraq - EEZ	EEZ	Iraqi Exclusive Economic Zone (EEZ - 8470)	https://www.marineregions.org/mrgid/8470	GP1	Persian Gulf	I1	Indian Ocean Western IP	IQ	IRQ		180
concept	GP1-KU	Kuwait - EEZ	EEZ	Kuwaiti Exclusive Economic Zone (EEZ - 8357)	https://www.marineregions.org/mrgid/8357	GP1	Persian Gulf	I1	Indian Ocean Western IP	KW	KWT		181
concept	GP1-QA	Qatar - EEZ	EEZ	Qatari Exclusive Economic Zone (EEZ - 8468)	https://www.marineregions.org/mrgid/8468	GP1	Persian Gulf	I1	Indian Ocean Western IP	QA	QAT		182
concept	GP1-SA	Saudi Arabia - Persian Gulf	IHO	Saudi Arabian Exclusive Economic Zone (EEZ - 8356), intersect with Saudi Arabian part of the Persian Gulf (Marine Regions - 25402)	https://www.marineregions.org/mrgid/25402	GP1	Persian Gulf	I1	Indian Ocean Western IP	SA	SAU		183
concept	GP1-AE	United Arab Emirates - EEZ	EEZ	United Arab Emirates Exclusive Economic Zone (EEZ - 8360)	https://www.marineregions.org/mrgid/8360	GP1	Persian Gulf	I1	Indian Ocean Western IP	AE	ARE		184
concept	IN1-WE	India - West coast EEZ	MEOW	Indian Exclusive Economic Zone (EEZ - 8480), intersect with MEOW 103. Western India (MrgID=22017), adjust to 200 NM	(to be implemented)	IN1	India - EEZ	I1	Indian Ocean Western IP	IN	IND		185
concept	IN1-MA	India - South and Gulf of Mannar EEZ	MEOW	Indian Exclusive Economic Zone (EEZ - 8480), intersect with MEOW 104. South India and Sri Lanka (MrgID=22016), adjust to 200 NM	(to be implemented)	IN1	India - EEZ	I1	Indian Ocean Western IP	IN	IND		186
concept	IN1-LA	India - Laccadive Islands EEZ	MEOW	Indian Exclusive Economic Zone (EEZ - 8480), intersect with MEOW 105. Maldives and Laccadives (MrgID=21835), adjust to 200 NM	(to be implemented)	IN1	India - EEZ	I1	Indian Ocean Western IP	IN	IND		187
concept	IN1-BE	India - Bay of Bengal EEZ	MEOW	Indian Exclusive Economic Zone (EEZ - 8480), intersect with MEOW 107. Eastern India (MrgID=21831) and 108. Northern Bay of Bengal (MrgID=21830), adjust to 200 NM	(to be implemented)	IN1	India - EEZ	I1	Indian Ocean Western IP	IN	IND		188
concept	IN1-AN	India - Andaman and Nicobar Islands EEZ	EEZ	Indian Exclusive Economic Zone (Andaman and Nicobar Islands) (EEZ - 8333)	https://www.marineregions.org/mrgid/8333	IN1	India - EEZ	I1	Indian Ocean Western IP	IN	IND		189
concept	IR1-GP	Iran - Persian Gulf EEZ	IHO	Iranian Exclusive Economic Zone (EEZ - 8469), inersect with Iranian part of the Persian Gulf (Marine Regions - 25406)	https://www.marineregions.org/mrgid/25406	IR1	Iran - EEZ	I1	Indian Ocean Western IP	IR	IRN		190
concept	IR1-GO	Iran - Gulf of Oman EEZ	IHO	Iranian Exclusive Economic Zone (EEZ - 8469), erase Iranian part of the Persian Gulf (Marine Regions - 25406)	(to be implemented)	IR1	Iran - EEZ	I1	Indian Ocean Western IP	IR	IRN		191
concept	IR1-AE	Iran/UAE overlapping claim - EEZ	EEZ	overlapping claim Iran/UAE (EEZ - 48947)	https://www.marineregions.org/mrgid/48947	IR1	Iran - EEZ	I1	Indian Ocean Western IP	IR/AE			192
concept	KE1-KE	Kenya - EEZ	EEZ	Kenyan Exclusive Economic Zone (EEZ - 8349)	https://www.marineregions.org/mrgid/8349	KE1	Kenya - EEZ	I1	Indian Ocean Western IP	KE	KEN		193
concept	KE1-SO	Kenya/Somalia overlapping claim - EEZ	EEZ	Kenya / Somalia overlapping claim (EEZ - 33176)	https://www.marineregions.org/mrgid/33176	KE1	Kenya - EEZ	I1	Indian Ocean Western IP	KE/SO			194
concept	KM1-OO	Comores - EEZ	EEZ	Comoran Exclusive Economic Zone (EEZ - 8334)	https://www.marineregions.org/mrgid/8334	KM1	Comores - EEZ	I1	Indian Ocean Western IP	KM	COM		195
concept	LK1-OO	Sri Lanka - EEZ	EEZ	Sri Lankan Exclusive Economic Zone (EEZ - 8346)	https://www.marineregions.org/mrgid/8346	LK1	Sri Lanka - EEZ	I1	Indian Ocean Western IP	LK	LKA		196
concept	MG1-NW	Madagascar North and West - EEZ	custom	Madagascan Exclusive Economic Zone (EEZ - 8348), divide following Cooke et al. (2023)	(to be implemented)	MG1	Madagascar - EEZ	I1	Indian Ocean Western IP	MG	MDG	the MEOW divide is inadequate according to Philippe Bouchet pers. comm (should include only the deep South)	197
concept	MG1-EA	Madagascar East - EEZ	custom	Madagascan Exclusive Economic Zone (EEZ - 8348), divide following Cooke et al. (2023)	(to be implemented)	MG1	Madagascar - EEZ	I1	Indian Ocean Western IP	MG	MDG		198
concept	MG1-SO	Madagastar Deep South - EEZ	custom	Madagascan Exclusive Economic Zone (EEZ - 8348), divide following Cooke et al. (2023)	(to be implemented)	MG1	Madagascar - EEZ	I1	Indian Ocean Western IP	MG	MDG		199
concept	MM1-OO	Myanmar - EEZ	EEZ	Myanmar Exclusive Economic Zone (EEZ - 8482)	https://www.marineregions.org/mrgid/8482	MM1	Myanmar - EEZ	I1	Indian Ocean Western IP	MM	MMR		200
concept	MU1-CH	Chagos Archipelago - EEZ	EEZ	Chagos Archipelago Exclusive Economic Zone (EEZ - 62589)	https://www.marineregions.org/mrgid/62589	MU1	Mauritius - EEZ	I1	Indian Ocean Western IP	IO	IOT		201
concept	MU1-MU	Mauritius - EEZ	EEZ	Mauritian Exclusive Economic Zone (EEZ - 8343)	https://www.marineregions.org/mrgid/8343	MU1	Mauritius - EEZ	I1	Indian Ocean Western IP	MU	MUS		202
concept	MV1-OO	Maldives - EEZ	EEZ	Maldives Exclusive Economic Zone (EEZ - 8345)	https://www.marineregions.org/mrgid/8345	MV1	Maldives - EEZ	I1	Indian Ocean Western IP	MV	MDV		203
concept	MZ1-OO	Mozambique - EEZ	EEZ	Mozambican Exclusive Economic Zone (EEZ - 8437)	https://www.marineregions.org/mrgid/8437	MZ1	Mozambique - EEZ	I1	Indian Ocean Western IP	MZ	MOZ	subdivide?	204
concept	OM1-OO	Oman - EEZ	EEZ	Omani Exclusive Economic Zone (EEZ - 8354)	https://www.marineregions.org/mrgid/8354	OM1	Oman - EEZ	I1	Indian Ocean Western IP	OM	OMN		205
concept	PK1-OO	Pakistan - EEZ	EEZ	Pakistani Exclusive Economic Zone (EEZ - 8359)	https://www.marineregions.org/mrgid/8359	PK1	Pakistan - EEZ	I1	Indian Ocean Western IP	PK	PAK		206
concept	RE1-OO	Réunion - EEZ	EEZ	Réunion Exclusive Economic Zone (EEZ - 8338)	https://www.marineregions.org/mrgid/8338	RE1	Réunion - EEZ	I1	Indian Ocean Western IP	RE	REU		207
concept	RS1-EG	Egypt - Red Sea EEZ	MEOW	Egyptian Exclusive Economic Zone (EEZ - 8490), erase Egyptian part of the Mediterranean Sea - Eastern Basin (MrgID = 25198)	(to be implemented)	RS1	Red Sea	I1	Indian Ocean Western IP	EG	EGY		208
concept	RS1-ER	Eritrea - EEZ	EEZ	Eritrean Exclusive Economic Zone (EEZ - 8351)	https://www.marineregions.org/mrgid/8351	RS1	Red Sea	I1	Indian Ocean Western IP	ER	ERI		209
concept	RS1-IL	Israel - Red Sea EEZ	IHO	Israeli Exclusive Economic Zone (EEZ - 8375), intersect with Israeli part of the Gulf of Aqaba (Marine Region - 25384)	https://www.marineregions.org/mrgid/25384	RS1	Red Sea	I1	Indian Ocean Western IP	IL	ISR		210
concept	RS1-JO	Jordan - EEZ	EEZ	Jordanian Exclusive Economic Zone (EEZ - 8491)	https://www.marineregions.org/mrgid/8491	RS1	Red Sea	I1	Indian Ocean Western IP	JO	JOR		211
concept	RS1-SA	Saudi Arabia - Red Sea	IHO	Saudi Arabian Exclusive Economic Zone (EEZ - 8356), erase Saudi Arabian part of the Persian Gulf (Marine Regions - 25402)	(to be implemented)	RS1	Red Sea	I1	Indian Ocean Western IP	SA	SAU		212
concept	RS1-SD	Sudan - EEZ	EEZ	Sudanese Exclusive Economic Zone (EEZ - 8355)	https://www.marineregions.org/mrgid/8355	RS1	Red Sea	I1	Indian Ocean Western IP	SD	SDN		213
concept	RS1-HA	Sudan/Egypt overlapping claim Halaib triangle - EEZ	EEZ	overlapping claim Egypt/Sudan (Halaib Triangle, EEZ - 26582)	https://www.marineregions.org/mrgid/26582	RS1	Red Sea	I1	Indian Ocean Western IP	SD/EG			214
concept	RS1-YE	Yemen - Red Sea EEZ	IHO	Yemeni Exclusive Economic Zone (EEZ - 8353), Intersect with Yemeni part of the Red Sea (Marine Region - 25399)	https://www.marineregions.org/mrgid/25399	RS1	Red Sea	I1	Indian Ocean Western IP	YE	YEM		215
concept	SC1-OO	Seychelles - EEZ	EEZ	Seychellois Exclusive Economic Zone (EEZ - 8337)	https://www.marineregions.org/mrgid/8337	SC1	Seychelles - EEZ	I1	Indian Ocean Western IP	SC	SYC		216
concept	SO1-AD	Somalia - Gulf of Aden EEZ	IHO	Somali Exclusive Economic Zone (EEZ - 8350), intersect with Somali part of the Gulf of Aden (Marine Region- 25393)	https://www.marineregions.org/mrgid/25393	SO1	Somalia - EEZ	I1	Indian Ocean Western IP	SO	SOM	corresponds to Somaliland if recognized	217
concept	SO1-IO	Somalia - Indian Ocean EEZ	IHO	Somali Exclusive Economic Zone (EEZ - 8350), intersect with Somali part of the Indian Ocean (Marine Region- 25545)	https://www.marineregions.org/mrgid/25545	SO1	Somalia - EEZ	I1	Indian Ocean Western IP	SO	SOM		218
concept	TF1-BI	Bassas da India - EEZ	EEZ	Bassas da India Exclusive Economic Zone (EEZ - 8340)	https://www.marineregions.org/mrgid/8340	TF1	Iles Éparses - EEZ	I1	Indian Ocean Western IP	TF	ATF		219
concept	TF1-EU	Ile Europa - EEZ	EEZ	Europa Island Exclusive Economic Zone (EEZ - 8341)	https://www.marineregions.org/mrgid/8341	TF1	Iles Éparses - EEZ	I1	Indian Ocean Western IP	TF	ATF		219
concept	TF1-JN	Juan de Nova - EEZ	EEZ	Juan de Nova Exclusive Economic Zone (EEZ - 8339)	https://www.marineregions.org/mrgid/8339	TF1	Iles Éparses - EEZ	I1	Indian Ocean Western IP	TF	ATF		220
concept	TF1-GL	Iles Glorieuses - EEZ	EEZ	Overlapping claim Glorioso Islands: France / Madagascar (EEZ - 48945)	https://www.marineregions.org/mrgid/48945	TF1	Iles Éparses - EEZ	I1	Indian Ocean Western IP	TF	ATF		221
concept	TF1-TR	Tromelin - EEZ	EEZ	Tromelin Exclusive Economic Zone (overlapping claim - 48946)	https://www.marineregions.org/mrgid/48946	TF1	Iles Éparses - EEZ	I1	Indian Ocean Western IP	TF	ATF		222
concept	TH1-OO	Thailand - Western EEZ	EEZ	Thailand Exclusive Economic Zone (EEZ - 8332), intersect with Thailand Exclusive Economic Zone [Western part] (Marine Regions - 22784)	https://www.marineregions.org/mrgid/22784	TH1	Thailand - Western EEZ	I1	Indian Ocean Western IP	TH	THA		223
concept	TZ1-OO	Tanzania - EEZ	EEZ	Tanzanian Exclusive Economic Zone (EEZ - 8479)	https://www.marineregions.org/mrgid/8479	TZ1	Tanzania - EEZ	I1	Indian Ocean Western IP	TZ	TZA		224
concept	YE1-OO	Yemen - Gulf of Aden EEZ	IHO	Yemeni Exclusive Economic Zone (EEZ - 8353)	https://www.marineregions.org/mrgid/8353	YE1	Yemen - Gulf of Aden EEZ	I1	Indian Ocean Western IP	YE	YEM		225
concept	YT1-OO	Mayotte - EEZ	EEZ	Mayotte Exclusive Economic Zone (EEZ - 8335), erase Yemeni part of the Red Sea (Marine Region - 25399)	(to be implemented)	YT1	Mayotte - EEZ	I1	Indian Ocean Western IP	YT	MYT		226
concept	AU1-TT	Australia - 1 Timor Transition	IMCRA	Australia - 1 Timor Transition	<http://www.environment.gov.au/fed/catalog/search/resource/downloadData.page?uuid=%7BFE2137A8-D746-4DF6-A18C-04B9E9292B13%7D>	AU1	Australia - Indian Ocean tropical EEZ	I2	Indian Ocean Central IP	AU	AUS		227
concept	AU1-TP	Australia - 2 Timor Province	IMCRA	Australia - 2 Timor Province	<http://www.environment.gov.au/fed/catalog/search/resource/downloadData.page?uuid=%7BFE2137A8-D746-4DF6-A18C-04B9E9292B13%7D>	AU1	Australia - Indian Ocean tropical EEZ	I2	Indian Ocean Central IP	AU	AUS		228
concept	AU1-WT	Australia - 3 Northwest Transition	IMCRA	Australia - 3 Northwest Transition	<http://www.environment.gov.au/fed/catalog/search/resource/downloadData.page?uuid=%7BFE2137A8-D746-4DF6-A18C-04B9E9292B13%7D>	AU1	Australia - Indian Ocean tropical EEZ	I2	Indian Ocean Central IP	AU	AUS		229
concept	AU1-WP	Australia - 4 Northwest Province	IMCRA	Australia - 4 Northwest Province	<http://www.environment.gov.au/fed/catalog/search/resource/downloadData.page?uuid=%7BFE2137A8-D746-4DF6-A18C-04B9E9292B13%7D>	AU1	Australia - Indian Ocean tropical EEZ	I2	Indian Ocean Central IP	AU	AUS		230
concept	AU1-CT	Australia - 5 Central Western Transition	IMCRA	Australia - 5 Central Western Transition	<http://www.environment.gov.au/fed/catalog/search/resource/downloadData.page?uuid=%7BFE2137A8-D746-4DF6-A18C-04B9E9292B13%7D>	AU1	Australia - Indian Ocean tropical EEZ	I2	Indian Ocean Central IP	AU	AUS		231
concept	AU1-NP	Australia - 25 Northern Shelf Province	IMCRA	Australia - 25 Northern Shelf Province	<http://www.environment.gov.au/fed/catalog/search/resource/downloadData.page?uuid=%7BFE2137A8-D746-4DF6-A18C-04B9E9292B13%7D>	AU1	Australia - Indian Ocean tropical EEZ	I2	Indian Ocean Central IP	AU	AUS		232
concept	AU1-NT	Australia - 26 Northwest Shelf Transition	IMCRA	Australia - 26 Northwest Shelf Transition	<http://www.environment.gov.au/fed/catalog/search/resource/downloadData.page?uuid=%7BFE2137A8-D746-4DF6-A18C-04B9E9292B13%7D>	AU1	Australia - Indian Ocean tropical EEZ	I2	Indian Ocean Central IP	AU	AUS		233
concept	AU1-NS	Australia - 27 Northwest Shelf Province	IMCRA	Australia - 27 Northwest Shelf Province	<http://www.environment.gov.au/fed/catalog/search/resource/downloadData.page?uuid=%7BFE2137A8-D746-4DF6-A18C-04B9E9292B13%7D>	AU1	Australia - Indian Ocean tropical EEZ	I2	Indian Ocean Central IP	AU	AUS		234
concept	AU1-CW	Australia - 28 Central Western Shelf Transition	IMCRA	Australia - 28 Central Western Shelf Transition	<http://www.environment.gov.au/fed/catalog/search/resource/downloadData.page?uuid=%7BFE2137A8-D746-4DF6-A18C-04B9E9292B13%7D>	AU1	Australia - Indian Ocean tropical EEZ	I2	Indian Ocean Central IP	AU	AUS		235
concept	AU1-CP	Australia - 29 Central Western Shelf Province	IMCRA	Australia - 29 Central Western Shelf Province	<http://www.environment.gov.au/fed/catalog/search/resource/downloadData.page?uuid=%7BFE2137A8-D746-4DF6-A18C-04B9E9292B13%7D>	AU1	Australia - Indian Ocean tropical EEZ	I2	Indian Ocean Central IP	AU	AUS		236
concept	CC1-OO	Australia - Cocos Keeling EEZ	EEZ	Christmas Island Exclusive Economic Zone (EEZ - 8309)	https://www.marineregions.org/mrgid/8309	CC1	Australia - Cocos Keeling EEZ	I2	Indian Ocean Central IP	CC	CCK		237
concept	CX1-OO	Australia - Christmas Island EEZ	EEZ	Cocos Islands Exclusive Economic Zone (EEZ - 8308)	https://www.marineregions.org/mrgid/8308	CX1	Australia - Christmas Island EEZ	I2	Indian Ocean Central IP	CX	CXR		238
concept	ID1-SJ	Indonesia - Southern Java EEZ	MEOW	Indonesian Exclusive Economic Zone (EEZ - 8492), intersect with MEOW 119. Southern Java (MrgID=21880)	(to be implemented)	ID1	Indonesia - Indian Ocean EEZ	I2	Indian Ocean Central IP	ID	IDN		239
concept	ID1-SS	Indonesia - S Lesser Sunda EEZ	MEOW	Indonesian Exclusive Economic Zone (EEZ - 8492), intersect with MEOW 132. Lesser Sunda (MrgID=22026) and erase Level 1 Pacific	(to be implemented)	ID1	Indonesia - Indian Ocean EEZ	I2	Indian Ocean Central IP	ID	IDN		240
concept	ID1-AR	Indonesia - Arafura EEZ	MEOW	Indonesian Exclusive Economic Zone (EEZ - 8492), erase Level 1 Pacific and all parts East of Timor Leste waters	(to be implemented)	ID1	Indonesia - Indian Ocean EEZ	I2	Indian Ocean Central IP	ID	IDN		241
concept	ID1-WS	Indonesia - Western Sumatra EEZ	MEOW	Indonesian Exclusive Economic Zone (EEZ - 8492), intersect with MEOW 111. Western Sumatra (MrgID=21810)	(to be implemented)	ID1	Indonesia - Indian Ocean EEZ	I2	Indian Ocean Central IP	ID	IDN	is Western IP in MEW but here lumped with other Indonesian geounits; limit of Level 1 to be adjusted	242
concept	PG1-OO	Papua New Guinea - Arafura Sea EEZ	MEOW	Papua New Guinean Exclusive Economic Zone (EEZ - 8324)	(to be implemented)	PG1	Papua New Guinea - Indian Ocean EEZ	I2	Indian Ocean Central IP	PG	PNG		243
concept	TL1-OO	East Timor - Timor Sea EEZ	EEZ	Timorese Exclusive Economic Zone (EEZ - 8758), intersect with Timorese part of the Timor Sea (Marine Region - 25699)	https://www.marineregions.org/mrgid/25699	TL1	East Timor - Indian Ocean EEZ	I2	Indian Ocean Central IP	TL	TLS		244
concept	TF2-OO	Amsterdam and St. Paul Islands - EEZ	EEZ	Amsterdam & St. Paul Islands Exclusive Economic Zone (EEZ - 8386)	https://www.marineregions.org/mrgid/8386	TF2	Amsterdam and St. Paul Islands - EEZ	I3	Indian Ocean SW temperate	TF	ATF		245
concept	ZA2-CA	South Africa - Cape and Agulhas EEZ	MEOW	South African Exclusive Economic Zone (EEZ - 8396), intersect with MEOW 192. Agulhas Bank (MrgID=21806), adjust t0 200 NM	(to be implemented)	ZA2	South Africa - Indian Ocean EEZ	I3	Indian Ocean SW temperate	ZA	ZAF	adjust Level 1 border	246
concept	ZA2-NA	South Africa - Natal EEZ	MEOW	South African Exclusive Economic Zone (EEZ - 8396), intersect with MEOW 193. Natal (MrgID=21805), adjust t0 200 NM	(to be implemented)	ZA2	South Africa - Indian Ocean EEZ	I3	Indian Ocean SW temperate	ZA	ZAF		247
concept	AU2-CW	Australia - 6 Central Western Province	IMCRA	Australia - 6 Central Western Province	<http://www.environment.gov.au/fed/catalog/search/resource/downloadData.page?uuid=%7BFE2137A8-D746-4DF6-A18C-04B9E9292B13%7D>	AU2	Australia - Indian Ocean temperate EEZ	I4	Indian Ocean SE Temperate	AU	AUS		248
concept	AU2-ST	Australia - 7 Southwest Transition	IMCRA	Australia - 7 Southwest Transition	<http://www.environment.gov.au/fed/catalog/search/resource/downloadData.page?uuid=%7BFE2137A8-D746-4DF6-A18C-04B9E9292B13%7D>	AU2	Australia - Indian Ocean temperate EEZ	I4	Indian Ocean SE Temperate	AU	AUS		249
concept	AU2-SP	Australia - 8 Southern Province	IMCRA	Australia - 8 Southern Province	<http://www.environment.gov.au/fed/catalog/search/resource/downloadData.page?uuid=%7BFE2137A8-D746-4DF6-A18C-04B9E9292B13%7D>	AU2	Australia - Indian Ocean temperate EEZ	I4	Indian Ocean SE Temperate	AU	AUS		250
concept	AU2-WT	Australia - 9 West Tasmania Transition	IMCRA	Australia - 9 West Tasmania Transition	<http://www.environment.gov.au/fed/catalog/search/resource/downloadData.page?uuid=%7BFE2137A8-D746-4DF6-A18C-04B9E9292B13%7D>	AU2	Australia - Indian Ocean temperate EEZ	I4	Indian Ocean SE Temperate	AU	AUS		251
concept	AU2-SW	Australia - 30 Southwest Shelf Transition	IMCRA	Australia - 30 Southwest Shelf Transition	<http://www.environment.gov.au/fed/catalog/search/resource/downloadData.page?uuid=%7BFE2137A8-D746-4DF6-A18C-04B9E9292B13%7D>	AU2	Australia - Indian Ocean temperate EEZ	I4	Indian Ocean SE Temperate	AU	AUS		252
concept	AU2-SS	Australia - 31 Southwest Shelf Province	IMCRA	Australia - 31 Southwest Shelf Province	<http://www.environment.gov.au/fed/catalog/search/resource/downloadData.page?uuid=%7BFE2137A8-D746-4DF6-A18C-04B9E9292B13%7D>	AU2	Australia - Indian Ocean temperate EEZ	I4	Indian Ocean SE Temperate	AU	AUS		253
concept	AU2-GB	Australia - 32 Great Australian Bight Shelf Transition	IMCRA	Australia - 32 Great Australian Bight Shelf Transition	<http://www.environment.gov.au/fed/catalog/search/resource/downloadData.page?uuid=%7BFE2137A8-D746-4DF6-A18C-04B9E9292B13%7D>	AU2	Australia - Indian Ocean temperate EEZ	I4	Indian Ocean SE Temperate	AU	AUS		254
concept	AU2-SG	Australia - 33 Spencer Gulf Shelf Province	IMCRA	Australia - 33 Spencer Gulf Shelf Province	<http://www.environment.gov.au/fed/catalog/search/resource/downloadData.page?uuid=%7BFE2137A8-D746-4DF6-A18C-04B9E9292B13%7D>	AU2	Australia - Indian Ocean temperate EEZ	I4	Indian Ocean SE Temperate	AU	AUS		255
concept	AU2-WB	Australia - 34 Western Bass Strait Shelf Transition	IMCRA	Australia - 34 Western Bass Strait Shelf Transition	<http://www.environment.gov.au/fed/catalog/search/resource/downloadData.page?uuid=%7BFE2137A8-D746-4DF6-A18C-04B9E9292B13%7D>	AU2	Australia - Indian Ocean temperate EEZ	I4	Indian Ocean SE Temperate	AU	AUS		256
concept	HM1-OO	Heard and McDonald Islands EEZ	EEZ	Heard and McDonald Islands Exclusive Economic Zone (EEZ - 8388)	https://www.marineregions.org/mrgid/8388	HM1	Heard and McDonald Islands EEZ	I5	Indian Ocean Subantarctic Islands	HM	HMD		257
concept	TF3-CR	Crozet EEZ	EEZ	Crozet Islands Exclusive Economic Zone (EEZ - 8385)	https://www.marineregions.org/mrgid/8385	TF3	Iles Australes - EEZ	I5	Indian Ocean Subantarctic Islands	TF	ATF		258
concept	TF3-KE	Kerguelen EEZ	EEZ	Kerguelen Islands Exclusive Economic Zone (EEZ - 8387)	https://www.marineregions.org/mrgid/8387	TF3	Iles Australes - EEZ	I5	Indian Ocean Subantarctic Islands	TF	ATF		259
concept	ZA3-OO	South Africa - Prince Edward Islands EEZ	EEZ	South African Exclusive Economic Zone (Prince Edward Islands) (EEZ - 8384)	https://www.marineregions.org/mrgid/8384	ZA3	South Africa - Prince Edward Islands EEZ	I5	Indian Ocean Subantarctic Islands	ZA	ZAF		260
concept	CA3-OO	Canada - Pacific EEZ	IHO	Canadian Exclusive Economic Zone (EEZ - 8493), intersect with Canadian Part of the North Pacific Ocean (Marine Regions, MrgID = 25585)	https://www.marineregions.org/mrgid/25585	CA3	Canada - Pacific EEZ	P1	Pacific North temperate	CA	CAN		261
concept	CN1-CS	China - East China Sea EEZ	MEOW	Chinese Exclusive Economic Zone (EEZ - 8486), intersect with MEOW 52. East China Sea (MrgID=22004)	(to be implemented)	CN1	China - temperate EEZ	P1	Pacific North temperate	CN	CHN		262
concept	CN1-YS	China - Yellow Sea EEZ	MEOW	Chinese Exclusive Economic Zone (EEZ - 8486), intersect with MEOW 50. Yellow Sea (MrgID=21854)	(to be implemented)	CN1	China - temperate EEZ	P1	Pacific North temperate	CN	CHN		263
concept	JP1-OK	Japan - Sea of Okhotsk EEZ	MEOW	Japanese Exclusive Economic Zone (EEZ - 8487), intersect with MEOW 45. Sea of Okhotsk (MrgID=21845)	(to be implemented)	JP1	Japan - temperate EEZ	P1	Pacific North temperate	JP	JPN	is part of MEOW 45	264
concept	JP1-SJ	Japan - Sea of Japan EEZ	MEOW	Japanese Exclusive Economic Zone (EEZ - 8487), intersect with MEOW 49. Sea of Japan (MrgID=21847)	(to be implemented)	JP1	Japan - temperate EEZ	P1	Pacific North temperate	JP	JPN		265
concept	JP1-CS	Japan - East China Sea EEZ	MEOW	Japanese Exclusive Economic Zone (EEZ - 8487), intersect with MEOW 52. East China Sea (MrgID=22004)	(to be implemented)	JP1	Japan - temperate EEZ	P1	Pacific North temperate	JP	JPN		266
concept	JP1-HK	Japan - Eastern Hokkaido EEZ	MEOW	Japanese Exclusive Economic Zone (EEZ - 8487), intersect with MEOW 47. Oashio current (MrgID=21842)	(to be implemented)	JP1	Japan - temperate EEZ	P1	Pacific North temperate	JP	JPN		267
concept	JP1-HN	Japan - Northeastern Honshu EEZ	MEOW	Japanese Exclusive Economic Zone (EEZ - 8487), intersect with MEOW 48. Northeastern Honshu (MrgID=21852)	(to be implemented)	JP1	Japan - temperate EEZ	P1	Pacific North temperate	JP	JPN		268
concept	JP1-CK	Japan - Central Kuroshio EEZ	MEOW	Japanese Exclusive Economic Zone (EEZ - 8487), intersect with MEOW 51. Central Kuroshio Current (MrgID=22005)	(to be implemented)	JP1	Japan - temperate EEZ	P1	Pacific North temperate	JP	JPN		269
concept	JP1-TW	Senkaku Islands - EEZ	EEZ	Overlapping claim Senkaku Islands: Japan / China / Taiwan (EEZ -48954)	https://www.marineregions.org/mrgid/	JP1	Japan - temperate EEZ	P1	Pacific North temperate	JP	JPN		270
concept	KP1-YS	North Korea - Yellow Sea EEZ	IHO	North Korean Exclusive Economic Zone (EEZ - 8328), intersect with North Korean part of the Yellow Sea (Marine Regions - 25467)	https://www.marineregions.org/mrgid/25467	KP1	North Korea - EEZ	P1	Pacific North temperate	KP	PRK		271
concept	KP1-SJ	North Korea - Sea of Japan EEZ	IHO	North Korean Exclusive Economic Zone (EEZ - 8328), intersect with North Korean part of the Japan Sea (Marine Regions - 25491)	https://www.marineregions.org/mrgid/25491	KP1	North Korea - EEZ	P1	Pacific North temperate	KP	PRK		272
concept	KR1-YS	South Korea - Yellow Sea EEZ	IHO	South Korean Exclusive Economic Zone (EEZ - 8327), erase South Korean part of the Japan Sea (MrgID = 25490)	(to be implemented)	KR1	South Korea - EEZ	P1	Pacific North temperate	KR	KOR		273
concept	KR1-SJ	South Korea - Sea of Japan EEZ	IHO	South Korean Exclusive Economic Zone (EEZ - 8327), intersect with South Korean part of the Japan Sea (MrgID = 25490)	https://www.marineregions.org/mrgid/25490	KR1	South Korea - EEZ	P1	Pacific North temperate	KR	KOR		274
concept	MX2-SC	Mexico - Sea of Cortez EEZ	MEOW	Mexican Exclusive Economic Zone (EEZ - 8429), intersect with MEOW 60. Cortezian (MrgID= 21999), adjust to 200 NM	(to be implemented)	MX2	Mexico - Pacific temperate EEZ	P1	Pacific North temperate	MX	MEX		275
concept	MX2-BC	Mexico - Baja California EEZ	MEOW	Mexican Exclusive Economic Zone (EEZ - 8429), intersect with MEOWs 59. Southern California Bight (MrgID=22001) and 61. Magdalena Transition (MrgID=22000), adjyst to 200 NM	(to be implemented)	MX2	Mexico - Pacific temperate EEZ	P1	Pacific North temperate	MX	MEX		276
concept	RU2-SJ	Russia - Sea of Japan EEZ	MEOW	Russian Exclusive Economic Zone (EEZ - 5690), intersect with MEOW 49. Sea of Japan (MrgID=21847)	(to be implemented)	RU2	Russia - Pacific EEZ	P1	Pacific North temperate	RU	RUS		277
concept	RU2-OK	Russia - Sea of Okhotsk EEZ	MEOW	Russian Exclusive Economic Zone (EEZ - 5690), intersect with MEOW 45. Sea of Okhotsk (MrgID=21845)	(to be implemented)	RU2	Russia - Pacific EEZ	P1	Pacific North temperate	RU	RUS		278
concept	RU2-KA	Russia - Kamchatka Shelf EEZ	MEOW	Russian Exclusive Economic Zone (EEZ - 5690), intersect with MEOW 46. Kamchatka Shelf and Coast (MrgID=21840)	(to be implemented)	RU2	Russia - Pacific EEZ	P1	Pacific North temperate	RU	RUS		279
concept	RU2-NK	Russia - North Kuriles EEZ	MEOW	Russian Exclusive Economic Zone (EEZ - 5690), intersect with MEOW 47. Oashio current (MrgID=21842)	(to be implemented)	RU2	Russia - Pacific EEZ	P1	Pacific North temperate	RU	RUS		280
concept	RU2-SK	South Kurile Is. - EEZ	EEZ	Overlapping claim Kuril Islands: Japan / Russia (EEZ - 48950)	https://www.marineregions.org/mrgid/48950	RU2	Russia - Pacific EEZ	P1	Pacific North temperate	JP/RU			281
concept	US3-AL	United States - Aleutian EEZ	MEOW	United States Exclusive Economic Zone (Alaska) (EEZ - 8463), intersect with MEOW 53. Aleutian Islands (MrgID=21851), adjust to 200 NM	(to be implemented)	US3	United States - Alaska Pacific EEZ	P1	Pacific North temperate	US	USA		282
concept	US3-GA	United States - Gulf of Alaska EEZ	MEOW	United States Exclusive Economic Zone (Alaska) (EEZ - 8463), intersect with MEOW 54 Gulf of Alaska (MrgID=21850), adjust to 200 NM	(to be implemented)	US3	United States - Alaska Pacific EEZ	P1	Pacific North temperate	US	USA		283
concept	US4-WO	United States - Washington and Oregon EEZ	MEOW	United States Exclusive Economic Zone (EEZ - 8456), intersect with MEOW 57. Oregon, Washington, Vancouver Coast and Shelf (MrgID=21843), adjust to 200 NM	(to be implemented)	US4	United States - Pacific temperate EEZ	P1	Pacific North temperate	US	USA	adjusted to state border Oregon/California	284
concept	US4-CN	United States - California North EEZ	MEOW	United States Exclusive Economic Zone (EEZ - 8456), intersect with MEOW 58. Northern California (MrgID=21844), adjust to 200 NM	(to be implemented)	US4	United States - Pacific temperate EEZ	P1	Pacific North temperate	US	USA	adjusted to state border Oregon/California	285
concept	US4-CS	United States - California South EEZ	MEOW	United States Exclusive Economic Zone (EEZ - 8456), intersect with MEOW 59. Southern California Bight (MrgID=22001), adjust to 200 NM	(to be implemented)	US4	United States - Pacific temperate EEZ	P1	Pacific North temperate	US	USA		286
concept	AU3-TB	Australia - 13 Tasman Basin Province	IMCRA	Australia - 13 Tasman Basin Province	<http://www.environment.gov.au/fed/catalog/search/resource/downloadData.page?uuid=%7BFE2137A8-D746-4DF6-A18C-04B9E9292B13%7D>	AU3	Australia - Pacific tropical EEZ	P2	Pacific Central IP	AU	AUS		287
concept	AU3-CT	Australia - 15 Central Eastern Transition	IMCRA	Australia - 15 Central Eastern Transition	<http://www.environment.gov.au/fed/catalog/search/resource/downloadData.page?uuid=%7BFE2137A8-D746-4DF6-A18C-04B9E9292B13%7D>	AU3	Australia - Pacific tropical EEZ	P2	Pacific Central IP	AU	AUS		288
concept	AU3-KT	Australia - 16 Kenn Transition	IMCRA	Australia - 16 Kenn Transition	<http://www.environment.gov.au/fed/catalog/search/resource/downloadData.page?uuid=%7BFE2137A8-D746-4DF6-A18C-04B9E9292B13%7D>	AU3	Australia - Pacific tropical EEZ	P2	Pacific Central IP	AU	AUS		289
concept	AU3-KP	Australia - 17 Kenn Province	IMCRA	Australia - 17 Kenn Province	<http://www.environment.gov.au/fed/catalog/search/resource/downloadData.page?uuid=%7BFE2137A8-D746-4DF6-A18C-04B9E9292B13%7D>	AU3	Australia - Pacific tropical EEZ	P2	Pacific Central IP	AU	AUS		290
concept	AU3-NP	Australia - 18 Northeast Province	IMCRA	Australia - 18 Northeast Province	<http://www.environment.gov.au/fed/catalog/search/resource/downloadData.page?uuid=%7BFE2137A8-D746-4DF6-A18C-04B9E9292B13%7D>	AU3	Australia - Pacific tropical EEZ	P2	Pacific Central IP	AU	AUS		291
concept	AU3-NT	Australia - 19 Northeast Transition	IMCRA	Australia - 19 Northeast Transition	<http://www.environment.gov.au/fed/catalog/search/resource/downloadData.page?uuid=%7BFE2137A8-D746-4DF6-A18C-04B9E9292B13%7D>	AU3	Australia - Pacific tropical EEZ	P2	Pacific Central IP	AU	AUS		292
concept	AU3-CA	Australia - 20 Cape Province	IMCRA	Australia - 20 Cape Province	<http://www.environment.gov.au/fed/catalog/search/resource/downloadData.page?uuid=%7BFE2137A8-D746-4DF6-A18C-04B9E9292B13%7D>	AU3	Australia - Pacific tropical EEZ	P2	Pacific Central IP	AU	AUS		293
concept	AU3-CE	Australia - 39 Central Eastern Shelf Transition	IMCRA	Australia - 39 Central Eastern Shelf Transition	<http://www.environment.gov.au/fed/catalog/search/resource/downloadData.page?uuid=%7BFE2137A8-D746-4DF6-A18C-04B9E9292B13%7D>	AU3	Australia - Pacific tropical EEZ	P2	Pacific Central IP	AU	AUS		294
concept	AU3-NS	Australia - 40 Northeast Shelf Province	IMCRA	Australia - 40 Northeast Shelf Province	<http://www.environment.gov.au/fed/catalog/search/resource/downloadData.page?uuid=%7BFE2137A8-D746-4DF6-A18C-04B9E9292B13%7D>	AU3	Australia - Pacific tropical EEZ	P2	Pacific Central IP	AU	AUS		295
concept	AU3-NE	Australia - 41 Northeast Shelf Transition	IMCRA	Australia - 41 Northeast Shelf Transition	<http://www.environment.gov.au/fed/catalog/search/resource/downloadData.page?uuid=%7BFE2137A8-D746-4DF6-A18C-04B9E9292B13%7D>	AU3	Australia - Pacific tropical EEZ	P2	Pacific Central IP	AU	AUS		296
concept	AU4-OO	Australia - 14 Lord Howe Province	IMCRA	Australia - 14 Lord Howe Province	<http://www.environment.gov.au/fed/catalog/search/resource/downloadData.page?uuid=%7BFE2137A8-D746-4DF6-A18C-04B9E9292B13%7D>	AU4	Australia - Lord Howe EEZ	P2	Pacific Central IP	AU	AUS		297
concept	BN1-OO	Brunei - EEZ	EEZ	Bruneian Exclusive Economic Zone (EEZ - 26521)	https://www.marineregions.org/mrgid/26521	BN1	Brunei - EEZ	P2	Pacific Central IP	BN	BRN		298
concept	CN2-SO	China - Southern EEZ	MEOW	Chinese Exclusive Economic Zone (EEZ - 8486), intersect with MEOW 113. Southern China (MrgID=21936)	(to be implemented)	CN2	China - tropical EEZ	P2	Pacific Central IP	CN	CHN		299
concept	CN2-HN	China - Hainan EEZ	MEOW	Chinese Exclusive Economic Zone (EEZ - 8486), intersect with MEOW 112. Gulf of Tonkin (MrgID=21934)	(to be implemented)	CN2	China - tropical EEZ	P2	Pacific Central IP	CN	CHN		300
concept	CN2-CS	China_South China Sea islands EEZ	MEOW	Chinese Exclusive Economic Zone (EEZ - 8486), intersect with MEOW 114. South China Sea oceanic islands (MrgID=21935)	(to be implemented)	CN2	China - tropical EEZ	P2	Pacific Central IP	CN	CHN		301
concept	FJ1-OO	Fiji - EEZ	EEZ	Fijian Exclusive Economic Zone (EEZ - 8325)	https://www.marineregions.org/mrgid/8325	FJ1	Fiji - EEZ	P2	Pacific Central IP	FJ	FJI	Rotuma Island is part of MEOW 154. Gilbert/Ellis Island of Eastern IP realm; either separate of adjust Level 2	302
concept	FM1-YA	Micronesia - Yap Islands EEZ	MEOW	Micronesian Exclusive Economic Zone (EEZ - 8316), intersect with MEOW 125. West Caroline Islands (MrgID=21988)	(to be implemented)	FM1	Micronesia - EEZ	P2	Pacific Central IP	FM	FSM		303
concept	FM1-EA	Micronesia - Eastern arechipelagos EEZ	MEOW	Micronesian Exclusive Economic Zone (EEZ - 8316), intersect with MEOW 124. East Caroline Islands (MrgID=21987)	(to be implemented)	FM1	Micronesia - EEZ	P2	Pacific Central IP	FM	FSM		304
concept	GU1-OO	Guam - EEZ	EEZ	Guam Exclusive Economic Zone (EEZ - 48957)	https://www.marineregions.org/mrgid/48957	GU1	Guam - EEZ	P2	Pacific Central IP	GU	GUM		305
concept	ID2-MS	Indonesia - Malacca Straits EEZ	MEOW	Indonesian Exclusive Economic Zone (EEZ - 8492), intersect with MEOW 118. Malacca Strait (MrgID=21965), adjust to 200 NM	(to be implemented)	ID2	Indonesia - Pacific EEZ	P2	Pacific Central IP	ID	IDN	limit of Level 1 to be adjusted	306
concept	ID2-SU	Indonesia - Sunda Shelf EEZ	MEOW	Indonesian Exclusive Economic Zone (EEZ - 8492), intersect with MEOW 117. Sunda Shelf/Java Sea (MrgID=21963)	(to be implemented)	ID2	Indonesia - Pacific EEZ	P2	Pacific Central IP	ID	IDN		307
concept	ID2-LS	Indonesia - N Lesser Sunda EEZ	MEOW	Indonesian Exclusive Economic Zone (EEZ - 8492), intersect with MEOW 132. Lesser Sunda (MrgID=22026), adjust to 200 NM and erase part relevant to Level 1 Indian Ocean	(to be implemented)	ID2	Indonesia - Pacific EEZ	P2	Pacific Central IP	ID	IDN		308
concept	ID2-SU	Indonesia - Sulawesi-Makassar EEZ	MEOW	Indonesian Exclusive Economic Zone (EEZ - 8492), intersect with MEOW 128. Sulawesi Sea/Makassar Strait and MEOW 126. Palawan/North Borneo (MrgID=22022), adjust to 200 NM	(to be implemented)	ID2	Indonesia - Pacific EEZ	P2	Pacific Central IP	ID	IDN		309
concept	ID2-MO	Indonesia - North Moluccas EEZ	MEOW	Indonesian Exclusive Economic Zone (EEZ - 8492), intersect with MEOW 129. Halmahera (MrgID=22025) and with MEOW 127. Eastern Philippines (MrgID=22020), adjust to 200 NM	(to be implemented)	ID2	Indonesia - Pacific EEZ	P2	Pacific Central IP	ID	IDN		310
concept	ID2-PA	Indonesia - Papua EEZ	MEOW	Indonesian Exclusive Economic Zone (EEZ - 8492), intersect with MEOW 130. Papua, adjust to 200 NM	(to be implemented)	ID2	Indonesia - Pacific EEZ	P2	Pacific Central IP	ID	IDN		311
concept	ID2-BA	Indonesia - Banda Sea EEZ	MEOW	Indonesian Exclusive Economic Zone (EEZ - 8492), intersect with MEOW 131. Banda Sea (MrgID=22021), adjust to 200 NM	(to be implemented)	ID2	Indonesia - Pacific EEZ	P2	Pacific Central IP	ID	IDN		312
concept	JP2-SK	Japan - South Kuroshio EEZ	MEOW	Japanese Exclusive Economic Zone (EEZ - 8487), intersect with MEOW 121. South Kuroshio (MrgID=21937), append Joint regime area Japan - Korea (MrgID=21796) and Overlapping claim Senkaku Islands: Japan / China / Taiwan (MrgID=48954)	(to be implemented)	JP2	Japan - tropical EEZ	P2	Pacific Central IP	JP	JPN		313
concept	JP2-OG	Japan - Ogasawara EEZ	MEOW	Japanese Exclusive Economic Zone (EEZ - 8487), intersect with the Western part of MEOW 122. Ogasawara Islands (MrgID=21985)	(to be implemented)	JP2	Japan - tropical EEZ	P2	Pacific Central IP	JP	JPN		314
concept	JP2-MT	Japan - Minami-Tori-Shima EEZ	MEOW	Japanese Exclusive Economic Zone (EEZ - 8487), intersect with the Eastern part of MEOW 122. Ogasawara Islands (MrgID=21985)	(to be implemented)	JP2	Japan - tropical EEZ	P2	Pacific Central IP	JP	JPN		315
concept	JP2-OT	Japan - Okino-Tori-Shima EEZ	MEOW	Japanese Exclusive Economic Zone (EEZ - 8487), erase MEOW 121. South Kuroshio (MrgID=21937) and MEOW 122. Ogasawara Islands (MrgID=21985) and all parts relevant to Level 2 Temperate North Pacific	(to be implemented)	JP2	Japan - tropical EEZ	P2	Pacific Central IP	JP	JPN		316
concept	KH1-OO	Cambodia - EEZ	EEZ	Cambodian Exclusive Economic Zone (EEZ - 8331)	https://www.marineregions.org/mrgid/8331	KH1	Cambodia - EEZ	P2	Pacific Central IP	KH	KHM		317
concept	MP1-OO	Northern Mariana Islands - EEZ	EEZ	Northern Mariana Exclusive Economic Zone (EEZ - 48980)	https://www.marineregions.org/mrgid/48980	MP1	Northern Mariana Islands - EEZ	P2	Pacific Central IP	MP	MNP		318
concept	MY1-MS	Malaysia - Malacca Straits EEZ	MEOW	Malaysian Exclusive Economic Zone (EEZ - 8483), intersect with MEOW 118. Malacca Strait (MrgID=21965)	(to be implemented)	MY1	Malaysia - EEZ	P2	Pacific Central IP	MY	MYS		319
concept	MY1-SU	Malaysia - Sunda Shelf EEZ	custom	Malaysian Exclusive Economic Zone (EEZ - 8483), erase MEOW 118. Malacca Strait (MrgID=21965)	(to be implemented)	MY1	Malaysia - EEZ	P2	Pacific Central IP	MY	MYS		320
concept	MY1-SR	Malaysia - Sarawak EEZ	custom	Malaysian Exclusive Economic Zone (EEZ - 8483), erase parts relevant to Peninsular Malaysia and to Sabah	(to be implemented)	MY1	Malaysia - EEZ	P2	Pacific Central IP	MY	MYS		321
concept	MY1-SB	Malaysia - Sabah EEZ	custom	Malaysian Exclusive Economic Zone (EEZ - 8483), erase parts relevant to Peninsular Malaysia and to Sarawak	(to be implemented)	MY1	Malaysia - EEZ	P2	Pacific Central IP	MY	MYS		322
concept	NC1-MH	Matthew and Hunter Islands - EEZ	EEZ	Overlapping claim Matthew and Hunter Islands: New Caledonia / Vanuatu (EEZ - 48948)	https://www.marineregions.org/mrgid/48948	NC1	New Caledonia - EEZ	P2	Pacific Central IP	NC/VU			323
concept	NC1-NC	New Caledonia - EEZ	EEZ	New Caledonian Exclusive Economic Zone (EEZ - 8312)	https://www.marineregions.org/mrgid/8312	NC1	New Caledonia - EEZ	P2	Pacific Central IP	NC	NCL		324
concept	NF1-OO	Norfolk Island - EEZ	EEZ	Norfolk Island Exclusive Economic Zone (EEZ - 8310)	https://www.marineregions.org/mrgid/8310	NF1	Norfolk Island - EEZ	P2	Pacific Central IP	NF	NFK		325
concept	NU1-OO	Niue - EEZ	EEZ	Niue Exclusive Economic Zone (EEZ - 8447)	https://www.marineregions.org/mrgid/8447	NU1	Niue - EEZ	P2	Pacific Central IP	NU	NIU		326
concept	PG2-BK	Papua New Guinea - Bismarck Sea EEZ	MEOW	Papua New Guinean Exclusive Economic Zone (EEZ - 8324), intersect with MEOW 134. Bismarck Sea(MrgID = 21869), adjust to 200 NM	(to be implemented)	PG2	Papua New Guinea - Pacific EEZ	P2	Pacific Central IP	PG	PNG		327
concept	PG2-SO	Papua New Guinea - Solomon Sea EEZ	MEOW	Papua New Guinean Exclusive Economic Zone (EEZ - 8324), intersect with MEOW 136. Solomon Sea (MrgID = 21867), adjust to 200 NM	(to be implemented)	PG2	Papua New Guinea - Pacific EEZ	P2	Pacific Central IP	PG	PNG		328
concept	PG2-BO	Papua New Guinea - Bougainville EEZ	MEOW	Papua New Guinean Exclusive Economic Zone (EEZ - 8324), intersect with MEOW 135. Solomon Archipelago (MrgID = 21868), adjust to 200 NM	(to be implemented)	PG2	Papua New Guinea - Pacific EEZ	P2	Pacific Central IP	PG	PNG		329
concept	PG2-SE	Papua New Guinea - SE Papua EEZ	MEOW	Papua New Guinean Exclusive Economic Zone (EEZ - 8324), intersect with MEOW 137. Southeast Papua (MrgID = 21866) and 138. Gulf of Papua (MrgID = 21921), adjust to 200 NM	(to be implemented)	PG2	Papua New Guinea - Pacific EEZ	P2	Pacific Central IP	PG	PNG		330
concept	PH1-PH	Philippines - EEZ	EEZ	Philippines Exclusive Economic Zone (EEZ - 8322)	https://www.marineregions.org/mrgid/8322	PH1	Philippines - EEZ	P2	Pacific Central IP	PH	PHL		331
concept	PH1-SY	Overlapping claim South China Sea	EEZ	Overlapping claim South China Sea (EEZ - 49003)	https://www.marineregions.org/mrgid/49003	PH1	Philippines - EEZ	P2	Pacific Central IP	PH/CN			332
concept	PW1-OO	Palau - EEZ	EEZ	Palau Exclusive Economic Zone (EEZ - 8315)	https://www.marineregions.org/mrgid/8315	PW1	Palau - EEZ	P2	Pacific Central IP	PW	PLW		333
concept	SB1-OO	Solomon Islands - EEZ	EEZ	Solomon Islands Exclusive Economic Zone (EEZ - 8314)	https://www.marineregions.org/mrgid/8314	SB1	Solomon Islands - EEZ	P2	Pacific Central IP	SB	SLB		334	21996
concept	SG1-OO	Singapore - EEZ	EEZ	Singaporean Exclusive Economic Zone (EEZ - 8485)	https://www.marineregions.org/mrgid/8485	SG1	Singapore - EEZ	P2	Pacific Central IP	SG	SGP		335
concept	TH2-OO	Thailand - Gulf of Thailand	IHO	Thailand Exclusive Economic Zone (EEZ - 8332), intersect with Thailand part of the Gulf of Thailand (Marine Regions - 25445)	https://www.marineregions.org/mrgid/25445	TH2	Thailand - Gulf of Thailand	P2	Pacific Central IP	TH	THA		336
concept	TL2-BA	East Timor - Banda Sea EEZ	IHO	Timorese Exclusive Economic Zone (EEZ - 8758)	https://www.marineregions.org/mrgid/8758	TL2	East Timor - Pacific EEZ	P2	Pacific Central IP	TL	TLS		337
concept	TL2-OA	East Timor - Oecussi Ambeno EEZ	EEZ	Timorese Exclusive Economic Zone (Oecusse) (EEZ - 21791)	https://www.marineregions.org/mrgid/21791	TL2	East Timor - Pacific EEZ	P2	Pacific Central IP	TL	TLS		338
concept	TO1-OO	Tonga - EEZ	EEZ	Tongan Exclusive Economic Zone (EEZ - 8448)	https://www.marineregions.org/mrgid/8448	TO1	Tonga - EEZ	P2	Pacific Central IP	TO	TON	Level 2 Central IP to be adapted, leaves out part of Tonga EEZ	339
concept	TW1-OO	Taiwan - EEZ	EEZ	Taiwanese Exclusive Economic Zone (EEZ - 8321)	https://www.marineregions.org/mrgid/8321	TW1	Taiwan - EEZ	P2	Pacific Central IP	TW	TWN	Level 2 Northern Pacific to be adapted, includes part of Taiwan EEZ	340
concept	VN1-OO	Vietnam - EEZ	EEZ	Vietnamese Exclusive Economic Zone (EEZ - 8484)	https://www.marineregions.org/mrgid/8484	VN1	Vietnam - EEZ	P2	Pacific Central IP	VN	VNM		341
concept	VU1-OO	Vanuatu - EEZ	EEZ	Vanuatu Exclusive Economic Zone (EEZ - 8313)	https://www.marineregions.org/mrgid/8313	VU1	Vanuatu - EEZ	P2	Pacific Central IP	VU	VUT		342
concept	AS1-OO	American Samoa - EEZ	EEZ	American Samoa Exclusive Economic Zone (EEZ - 8444)	https://www.marineregions.org/mrgid/8444	AS1	American Samoa - EEZ	P3	Pacific Eastern IP	AS	ASM		343
concept	CK1-NO	Cook Islands - North EEZ	MEOW	Cook Islands Exclusive Economic Zone (EEZ - 8446), intersect with MEOW 156. Phoenix/Tokelau/Northern Cook Islands (MrgID=21837), adjust to 200 NM	(to be implemented)	CK1	Cook Islands - EEZ	P3	Pacific Eastern IP	CK	COK	intersect with MEOW 156. Phoenix/Tokelau/Northern Cook Islands (MRGID=21837)	344
concept	CK1-SO	Cook Islands - South EEZ	MEOW	Cook Islands Exclusive Economic Zone (EEZ - 8446), intersect with MEOW 160. Southern Cook/Austral Islands (MrgID=21944), adjust to 200 NM	(to be implemented)	CK1	Cook Islands - EEZ	P3	Pacific Eastern IP	CK	COK	intersect with MEOW 160. Southern Cook/Austral Islands (MRGID=21944)	345
concept	CL2-OO	Easter Island - EEZ	EEZ	Chilean Exclusive Economic Zone (Easter Island) (EEZ - 21787)	https://www.marineregions.org/mrgid/21787	CL2	Easter Island - EEZ	P3	Pacific Eastern IP	CL	CHL		346
concept	KI1-GI	Kiribati - Gilbert Islands EEZ	EEZ	Kiribati Exclusive Economic Zone (Gilbert Islands) (EEZ - 8488)	https://www.marineregions.org/mrgid/8488	KI1	Kiribati - EEZ	P3	Pacific Eastern IP	KI	KIR		347
concept	KI1-PX	Kiribati - Phoenix Islands EEZ	EEZ	Kiribati Exclusive Economic Zone (Phoenix Islands) (EEZ - 8450)	https://www.marineregions.org/mrgid/8450	KI1	Kiribati - EEZ	P3	Pacific Eastern IP	KI	KIR		348
concept	KI1-NL	Kiribati - North and central Line Islands EEZ	MEOW	Kiribati Exclusive Economic Zone (Line Islands) (EEZ - 8441), intersect with MEOW 155. Line Islands (MrgID=21839), adjust to 200 NM	(to be implemented)	KI1	Kiribati - EEZ	P3	Pacific Eastern IP	KI	KIR	intersect with MEOW 155. Line Islands (MRGID=21839)	349
concept	KI1-SL	Kiribati - South Line Islands EEZ	MEOW	Kiribati Exclusive Economic Zone (Line Islands) (EEZ - 8441), intersect with MEOW 158. Tuamotus (MRGID=21943), adjust to 200 NM	(to be implemented)	KI1	Kiribati - EEZ	P3	Pacific Eastern IP	KI	KIR	intersect with MEOW 158. Tuamotus (MRGID=21943)	350
concept	MH1-OO	Marshall Islands - EEZ	EEZ	Marshall Islands Exclusive Economic Zone (EEZ - 8318)	https://www.marineregions.org/mrgid/8318	MH1	Marshall Islands - EEZ	P3	Pacific Eastern IP	MH	MHL		351
concept	NR1-OO	Nauru - EEZ	EEZ	Nauruan Exclusive Economic Zone (EEZ - 8317)	https://www.marineregions.org/mrgid/8317	NR1	Nauru - EEZ	P3	Pacific Eastern IP	NR	NRU		352
concept	PF1-SC	French Polynesia - Society Is. EEZ	MEOW	French Polynesian Exclusive Economic Zone (EEZ - 8440), intersect with MEOW 161. Society Islands (MrgID=21941), adjust to 200 NM	(to be implemented)	PF1	French Polynesia - EEZ	P3	Pacific Eastern IP	PF	PYF	intersect with MEOW 161. Society Islands (MRGID=21941)	353
concept	PF1-MQ	French Polynesia - Marquesas EEZ	MEOW	French Polynesian Exclusive Economic Zone (EEZ - 8440), intersect with MEOW 162. Marquesas (MrgID=21892), adjust to 200 NM	(to be implemented)	PF1	French Polynesia - EEZ	P3	Pacific Eastern IP	PF	PYF	intersect with MEOW 162. Marquesas (MRGID=21892)	354
concept	PF1-TM	French Polynesia - Tuamotus EEZ	MEOW	French Polynesian Exclusive Economic Zone (EEZ - 8440), intersect with MEOW 158. Tuamotus (MrgID=21943), adjust to 200 NM	(to be implemented)	PF1	French Polynesia - EEZ	P3	Pacific Eastern IP	PF	PYF	intersect with MEOW 158. Tuamotus (MRGID=21943)	355
concept	PF1-RA	French Polynesia - Rapa EEZ	MEOW	French Polynesian Exclusive Economic Zone (EEZ - 8440), intersect with MEOW 159. Rapa (MrgID=21942), adjust to 200 NM	(to be implemented)	PF1	French Polynesia - EEZ	P3	Pacific Eastern IP	PF	PYF	intersect with MEOW 159. Rapa (MRGID=21942)	356
concept	PF1-AU	French Polynesia - Iles Australes EEZ	MEOW	French Polynesian Exclusive Economic Zone (EEZ - 8440), intersect with MEOW 160. Southern Cook/Austral Islands (MrgID=21944), adjust to 200 NM	(to be implemented)	PF1	French Polynesia - EEZ	P3	Pacific Eastern IP	PF	PYF	intersect with MEOW 160. Southern Cook/Austral Islands (MRGID=21944)	357
concept	PN1-OO	Pitcairn Islands - EEZ	EEZ	Pitcairn Islands Exclusive Economic Zone (EEZ - 8439)	https://www.marineregions.org/mrgid/8439	PN1	Pitcairn Islands - EEZ	P3	Pacific Eastern IP	PN	PCN		358
concept	TK1-OO	Tokelau - EEZ	EEZ	Tokelau Exclusive Economic Zone (EEZ - 8449)	https://www.marineregions.org/mrgid/8449	TK1	Tokelau - EEZ	P3	Pacific Eastern IP	TK	TKL		359
concept	TV1-OO	Tuvalu - EEZ	EEZ	Tuvaluan Exclusive Economic Zone (EEZ - 8326)	https://www.marineregions.org/mrgid/8326	TV1	Tuvalu - EEZ	P3	Pacific Eastern IP	TV	TUV		360
concept	UM1-HB	Howland and Baker - EEZ	EEZ	Howland and Baker Islands Exclusive Economic Zone (EEZ - 8451)	https://www.marineregions.org/mrgid/8451	UM1	United States Minor Outlying Islands - EEZ	P3	Pacific Eastern IP	UM	UMI		361
concept	UM1-JA	Jarvis Island - EEZ	EEZ	Jarvis Island Exclusive Economic Zone (EEZ - 8442)	https://www.marineregions.org/mrgid/8442	UM1	United States Minor Outlying Islands - EEZ	P3	Pacific Eastern IP	UM	UMI		362
concept	UM1-JO	Johnston Atoll - EEZ	EEZ	Johnston Atoll Exclusive Economic Zone (EEZ - 8452)	https://www.marineregions.org/mrgid/8452	UM1	United States Minor Outlying Islands - EEZ	P3	Pacific Eastern IP	UM	UMI		363
concept	UM1-PA	Palmyra Atoll - EEZ	EEZ	Palmyra Atoll Exclusive Economic Zone (EEZ - 8443)	https://www.marineregions.org/mrgid/8443	UM1	United States Minor Outlying Islands - EEZ	P3	Pacific Eastern IP	UM	UMI		364
concept	UM1-WA	Wake Island - EEZ	EEZ	Wake Island Exclusive Economic Zone (EEZ - 8319)	https://www.marineregions.org/mrgid/8319	UM1	United States Minor Outlying Islands - EEZ	P3	Pacific Eastern IP	UM	UMI		365
concept	US5-HI	United States - Hawaii EEZ	EEZ	Hawaiian Exclusive Economic Zone (EEZ - 8453)	https://www.marineregions.org/mrgid/8453	US5	United States - Hawaii EEZ	P3	Pacific Eastern IP	US	USA		366
concept	WF1-OO	Wallis and Futuna - EEZ	EEZ	Wallis and Futuna Exclusive Economic Zone (EEZ - 8454)	https://www.marineregions.org/mrgid/8454	WF1	Wallis and Futuna - EEZ	P3	Pacific Eastern IP	WF	WLF		367
concept	WS1-OO	Samoa - EEZ	EEZ	Samoan Exclusive Economic Zone (EEZ - 8445)	https://www.marineregions.org/mrgid/8445	WS1	Samoa - EEZ	P3	Pacific Eastern IP	WS	WSM		368
concept	CO2-OO	Colombia - Pacific EEZ	IHO	Colombian Exclusive Economic Zone (EEZ - 8426), intersect with Colombian part of the North Pacific Ocean (Marine Regions - 25567)	(to be implemented)	CO2	Colombia - Pacific EEZ	P4	Pacific East tropical	CO	COL		369
concept	CP1-OO	Clipperton - EEZ	EEZ	Clipperton Island Exclusive Economic Zone (EEZ - 8401)	https://www.marineregions.org/mrgid/8401	CP1	Clipperton - EEZ	P4	Pacific East tropical	PF	PYF		370
concept	CR2-CR	Costa Rica - Pacific mainland EEZ	MEOW	Costa Rican Exclusive Economic Zone (EEZ - 8424), intersect with Costa Rican part of the North Pacific Ocean (Marine Regions - 25566), erase MEOW 169. Cocos Islands (MrgID=21970)	(to be implemented)	CR2	Costa Rica - Pacific EEZ	P4	Pacific East tropical	CR	CRI		371
concept	CR2-CO	Costa Rica - Isla Cocos EEZ	MEOW	Costa Rican Exclusive Economic Zone (EEZ - 8424), intersect with MEOW 169. Cocos Islands (MrgID=21970)	(to be implemented)	CR2	Costa Rica - Pacific EEZ	P4	Pacific East tropical	CR	CRI		372
concept	EC1-EC	Ecuador - EEZ	EEZ	Ecuadorian Exclusive Economic Zone (EEZ - 8431)	https://www.marineregions.org/mrgid/8431	EC1	Ecuador - EEZ	P4	Pacific East tropical	EC	ECU		373
concept	EC1-GA	Galapagos - EEZ	EEZ	Ecuadorian Exclusive Economic Zone (Galapagos) (EEZ - 8403)	https://www.marineregions.org/mrgid/8403	EC1	Ecuador - EEZ	P4	Pacific East tropical	EC	ECU		374
concept	GT2-OO	Guatemala - Pacific EEZ	IHO	Guatemalan Exclusive Economic Zone (EEZ - 8430), intersect with Guatemalan part of the North Pacific Ocean (Marine Regions - 25570)	https://www.marineregions.org/mrgid/25570	GT2	Guatemala - Pacific EEZ	P4	Pacific East tropical	GT	GTM		375
concept	HN2-OO	Honduras - Pacific TW	IHO	Honduran Exclusive Economic Zone (EEZ - 8427), intersect with Honduran part of the North Pacific Ocean (Marine Regions - 26577)	https://www.marineregions.org/mrgid/26577	HN2	Honduras - Pacific TW	P4	Pacific East tropical	HN	HND		376
concept	MX3-TR	Mexico - Pacific tropical EEZ	MEOW	Mexican Exclusive Economic Zone (EEZ - 8429), intersect with MEOW 166. Mexican Tropical Pacific (MrgID=21975), adjust to 200 NM	(to be implemented)	MX3	Mexico - Pacific tropical EEZ	P4	Pacific East tropical	MX	MEX	trim to MEOW 166. Mexican tropical Pacific (MrgID=21975)	377
concept	MX3-RE	Mexico - Revillagigedos EEZ	MEOW	Mexican Exclusive Economic Zone (EEZ - 8429), intersect with MEOW 164. Revillagigedos (MrgID=21973), adjust to 200 NM	(to be implemented)	MX3	Mexico - Pacific tropical EEZ	P4	Pacific East tropical	MX	MEX	trim to MEOW 164. Revillagigedos (MrgID=21973)	378
concept	NI2-OO	Nicaragua - Pacific EEZ	IHO	Nicaraguan Exclusive Economic Zone (EEZ - 8425), intersect with Nicaraguan part of the North Pacific Ocean (Marine Regions - 25586)	https://www.marineregions.org/mrgid/25586	NI2	Nicaragua - Pacific EEZ	P4	Pacific East tropical	NI	NIC		379
concept	PA2-OO	Panama - Pacific EEZ	IHO	Panamanian Exclusive Economic Zone (EEZ - 8423), intersect with Panamanian part of the North Pacific Ocean (Marine Regions - 25565)	https://www.marineregions.org/mrgid/25565	PA2	Panama - Pacific EEZ	P4	Pacific East tropical	PA	PAN		380
concept	PE1-OO	Peru - Piuras EEZ	MEOW	Peruvian Exclusive Economic Zone (EEZ - 8432), intersect with MEOW 171. Guayaquil (MrgID= 21974), adjust to 200 NM	(to be implemented)	PE1	Peru - tropical EEZ	P4	Pacific East tropical	PE	PER		381
concept	SV2-OO	El Salvador - EEZ	EEZ	El Salvador Exclusive Economic Zone (EEZ - 8428)	https://www.marineregions.org/mrgid/8428	SV2	El Salvador - EEZ	P4	Pacific East tropical	SV	SLV		382
concept	AU5-TP	Australia - 10 Tasmania Province	IMCRA	Australia - 10 Tasmania Province	<http://www.environment.gov.au/fed/catalog/search/resource/downloadData.page?uuid=%7BFE2137A8-D746-4DF6-A18C-04B9E9292B13%7D>	AU5	Australia - Pacific temperate EEZ	P5	Pacific SW temperate	AU	AUS	IMCRA provinces for all geounits from Tasmania Province to Central Eastern Province, not Lord Howe, not Norfolk	383
concept	AU5-ST	Australia - 11 Southeast Transition	IMCRA	Australia - 11 Southeast Transition	<http://www.environment.gov.au/fed/catalog/search/resource/downloadData.page?uuid=%7BFE2137A8-D746-4DF6-A18C-04B9E9292B13%7D>	AU5	Australia - Pacific temperate EEZ	P5	Pacific SW temperate	AU	AUS		384
concept	AU5-CE	Australia - 12 Central Eastern Province	IMCRA	Australia - 12 Central Eastern Province	<http://www.environment.gov.au/fed/catalog/search/resource/downloadData.page?uuid=%7BFE2137A8-D746-4DF6-A18C-04B9E9292B13%7D>	AU5	Australia - Pacific temperate EEZ	P5	Pacific SW temperate	AU	AUS		385
concept	AU5-BS	Australia - 35 Bass Strait Shelf Province	IMCRA	Australia - 35 Bass Strait Shelf Province	<http://www.environment.gov.au/fed/catalog/search/resource/downloadData.page?uuid=%7BFE2137A8-D746-4DF6-A18C-04B9E9292B13%7D>	AU5	Australia - Pacific temperate EEZ	P5	Pacific SW temperate	AU	AUS		386
concept	AU5-TS	Australia - 36 Tasmanian Shelf Province	IMCRA	Australia - 36 Tasmanian Shelf Province	<http://www.environment.gov.au/fed/catalog/search/resource/downloadData.page?uuid=%7BFE2137A8-D746-4DF6-A18C-04B9E9292B13%7D>	AU5	Australia - Pacific temperate EEZ	P5	Pacific SW temperate	AU	AUS		387
concept	AU5-SS	Australia - 37 Southeast Shelf Transition	IMCRA	Australia - 37 Southeast Shelf Transition	<http://www.environment.gov.au/fed/catalog/search/resource/downloadData.page?uuid=%7BFE2137A8-D746-4DF6-A18C-04B9E9292B13%7D>	AU5	Australia - Pacific temperate EEZ	P5	Pacific SW temperate	AU	AUS		388
concept	AU5-CS	Australia - 38 Central Eastern Shelf Province	IMCRA	Australia - 38 Central Eastern Shelf Province	<http://www.environment.gov.au/fed/catalog/search/resource/downloadData.page?uuid=%7BFE2137A8-D746-4DF6-A18C-04B9E9292B13%7D>	AU5	Australia - Pacific temperate EEZ	P5	Pacific SW temperate	AU	AUS		389
concept	NZ1-NZ	New Zealand - main EEZ	MEOW	New Zealand Exclusive Economic Zone (EEZ - 8455), erase MEOW 195. Kermadec Islands (MrgID=21914), 198. Chatham Island (MrgID=21947), 230. Bounty and Antipodes Islands (MrgID=21961), 231. Campbell Island (MrgID=21960) and 232. Auckland Island (MrgID=21962), adjust to 200 NM	(to be implemented)	NZ1	New Zealand - temperate EEZ	P5	Pacific SW temperate	NZ	NZL		390
concept	NZ1-KE	New Zealand - Kermadec Is. EEZ	MEOW	New Zealand Exclusive Economic Zone (EEZ - 8455), intersect with MEOW 195. Kermadec Islands (MrgID=21914), adjust to 200 NM	(to be implemented)	NZ1	New Zealand - temperate EEZ	P5	Pacific SW temperate	NZ	NZL		391
concept	NZ1-CM	New Zealand - Chatham Is. EEZ	MEOW	New Zealand Exclusive Economic Zone (EEZ - 8455), intersect with MEOW 198. Chatham Island (MrgID=21947), adjust to 200 NM	(to be implemented)	NZ1	New Zealand - temperate EEZ	P5	Pacific SW temperate	NZ	NZL		392
concept	CL1-HU	Chile - Humboldtian EEZ	MEOW	Chilean Exclusive Economic Zone (EEZ - 8465), intersect with MEOW 176. Humboldtian (MrgID= 22008), adjust to 200 NM	(to be implemented)	CL1	Chile - EEZ	P6	Pacific SE temperate	CL	CHL		393
concept	CL1-CE	Chile - central EEZ	MEOW	Chilean Exclusive Economic Zone (EEZ - 8465), intersect with MEOW 177. Central Chile (MrgID= 22007), adjust to 200 NM	(to be implemented)	CL1	Chile - EEZ	P6	Pacific SE temperate	CL	CHL		394
concept	CL1-AR	Chile - Araucanian EEZ	MEOW	Chilean Exclusive Economic Zone (EEZ - 8465), intersect with MEOW 178. Araucanian (MrgID= 22009), adjust to 200 NM	(to be implemented)	CL1	Chile - EEZ	P6	Pacific SE temperate	CL	CHL		395
concept	CL1-SO	Chile - South EEZ	MEOW	Chilean Exclusive Economic Zone (EEZ - 8465), intersect with MEOW 187. Channels and Fjords of Southern Chile (MrgID=21888) and 188. Chiloense (MrgID=21891), adjust to 200 NM	(to be implemented)	CL1	Chile - EEZ	P6	Pacific SE temperate	CL	CHL		396
concept	CL1-JF	Chile - Juan Fernández EEZ	MEOW	Chilean Exclusive Economic Zone (EEZ - 8465), intersect with MEOW 179. Juan Fernández and Desventuradas (MrgID= 21882), adjust to 200 NM	(to be implemented)	CL1	Chile - EEZ	P6	Pacific SE temperate	CL	CHL		397
concept	CL1-DE	Chile - Desventuradas EEZ	EEZ	Chilean Exclusive Economic Zone (San Felix and San Ambrosio islands) (EEZ - 22756)	https://www.marineregions.org/mrgid/22756	CL1	Chile - EEZ	P6	Pacific SE temperate	CL	CHL		398
concept	PE2-CE	Peru - central EEZ	MEOW	Peruvian Exclusive Economic Zone (EEZ - 8432), intersect with MEOW 175. Central Peru (MrgID= 22006), adjust to 200 NM	(to be implemented)	PE2	Peru - temperate EEZ	P6	Pacific SE temperate	PE	PER		399
concept	PE2-HU	Peru - Humboldtian EEZ	MEOW	Peruvian Exclusive Economic Zone (EEZ - 8432), intersect with MEOW 176. Humboldtian (MrgID= 22008), adjust to 200 NM	(to be implemented)	PE2	Peru - temperate EEZ	P6	Pacific SE temperate	PE	PER		400
concept	AU6-OO	Macquarie - EEZ	EEZ	Australian Exclusive Economic Zone (Macquarie Island)(EEZ - 8311)	https://www.marineregions.org/mrgid/8311	AU6	Macquarie EEZ	P7	Pacific Subantarctic Islands	AU	AUS		401
concept	NZ2-BA	New Zealand - Bounty Antipodes EEZ	MEOW	New Zealand Exclusive Economic Zone (EEZ - 8455), intersect with MEOW 230. Bounty and Antipodes Islands (MrgID=21961), adjust to 200 NM	(to be implemented)	NZ2	New Zealand Subantarctic Islands EEZ	P7	Pacific Subantarctic Islands	NZ	NZL		402
concept	NZ2-CA	New Zealand - Campbell Auckland EEZ	MEOW	New Zealand Exclusive Economic Zone (EEZ - 8455), intersect with MEOW 231. Campbell Island (MrgID=21960) and 232. Auckland Island (MrgID=21962), adjust to 200 NM	(to be implemented)	NZ2	New Zealand Subantarctic Islands EEZ	P7	Pacific Subantarctic Islands	NZ	NZL		403
concept	US1-AK	United States - Alaska Arctic EEZ	MEOW	United States - Alaska Arctic EEZ, intersect with MEOW 12. Beaufort Sea—continental coast and shelf (MrgID=21823) MEOW 13. Chukchi Sea (MrgID=21829), adjust to 200 NM limit	(to be implemented)	US1	United States - Arctic EEZ	R1	Arctic Coastal	US	USA		404
concept	US1-BE	United States - Alaska Bering Sea	MEOW	United States - Alaska Arctic EEZ, intersect with MEOW 14. Eastern Bering Sea (21826), adjust to 200 NM limit	(to be implemented)	US1	United States - Arctic EEZ	R1	Arctic Coastal	US	USA		405
concept	CA1-NL	Canada - Northern Labrador EEZ	MEOW	Canadian Exclusive Economic Zone (EEZ - 8493), intersect with MEOW 6. Northern Labrador (MrgID=21817)	(to be implemented)	CA1	Canada - Arctic EEZ	R1	Arctic Coastal	CA	CAN		407
concept	CA1-SL	Canada - Southern Labrador EEZ	MEOW	Canadian Exclusive Economic Zone (EEZ - 8493), intersect with MEOW 5. Northern Grand Banks–Southern Labrador (MrgID=21818), adjust to 200 NM limit	(to be implemented)	CA1	Canada - Arctic EEZ	R1	Arctic Coastal	CA	CAN		408
concept	CA1-BF	Canada - Baffin Bay–Davis Strait EEZ	MEOW	Canadian Exclusive Economic Zone (EEZ - 8493), intersect with MEOW 7. Baffin Bay–Davis Strait (MrgID=21821)	(to be implemented)	CA1	Canada - Arctic EEZ	R1	Arctic Coastal	CA	CAN		409
concept	CA1-HU	Canada - Hudson Complex EEZ	MEOW	Canadian Exclusive Economic Zone (EEZ - 8493), intersect with MEOW 8. Hudson Complex (MrgID=21827)	http://marineregions.org/mrgid/25268	CA1	Canada - Arctic EEZ	R1	Arctic Coastal	CA	CAN		410
concept	CA1-LS	Canada - Lancaster Sound EEZ	MEOW	Canadian Exclusive Economic Zone (EEZ - 8493), intersect with MEOW 9. Lancaster Sound (MrgID=21811)	(to be implemented)	CA1	Canada - Arctic EEZ	R1	Arctic Coastal	CA	CAN		411
concept	CA1-HA	Canada - High Arctic Archipelago EEZ	MEOW	Canadian Exclusive Economic Zone (EEZ - 8493), intersect with MEOW 10. High Arctic Archipelago (MrgID=21812)	(to be implemented)	CA1	Canada - Arctic EEZ	R1	Arctic Coastal	CA	CAN		412
concept	CA1-NW	Canada - Northwestern Passages EEZ	MEOW	Canadian Exclusive Economic Zone (EEZ - 8493), intersect with MEOW 11. Beaufort–Amundsen–Viscount-Melville–Queen Maud (MrgID=21822)	(to be implemented)	CA1	Canada - Arctic EEZ	R1	Arctic Coastal	CA	CAN		413
concept	CA1-BE	Canada - Beaufort Sea EEZ	MEOW	Canadian Exclusive Economic Zone (EEZ - 8493), intersect with MEOW 12. Beaufort Sea—continental coast and shelf (MrgID=21823)	(to be implemented)	CA1	Canada - Arctic EEZ	R1	Arctic Coastal	CA	CAN		414
concept	GL1-NO	Greenland - North EEZ	MEOW	Greenlandic Exclusive Economic Zone (EEZ - 8438), intersect with MEOW 1. North Greenland (MrgID=21824)	(to be implemented)	GL1	Greenland - EEZ	R1	Arctic Coastal	GL	GRL		415
concept	GL1-EA	Greenland - East EEZ	MEOW	Greenlandic Exclusive Economic Zone (EEZ - 8438), intersect with MEOW 3. East Greenland Shelf (MrgID=21825)	(to be implemented)	GL1	Greenland - EEZ	R1	Arctic Coastal	GL	GRL		416
concept	GL1-WE	Greenland - West EEZ	MEOW	Greenlandic Exclusive Economic Zone (EEZ - 8438), intersect with MEOW 4. West Greenland Shelf (MrgID=21816)	(to be implemented)	GL1	Greenland - EEZ	R1	Arctic Coastal	GL	GRL		417
concept	IS1-OO	Iceland - North EEZ	IHO	Icelandic Exclusive Economic Zone (EEZ - 5680), erase Icelandic part of the North Atlantic Ocean (Marine Regions 25359)	(to be implemented)	IS1	Iceland - North EEZ	R1	Arctic Coastal	IS	ISL		418
concept	SJ1-SJ	Svalbard - EEZ	EEZ	Svalbard Exclusive Economic Zone (EEZ - 33181)	https://www.marineregions.org/mrgid/33181	SJ1	Svalbard and Jan Mayen - EEZ	R1	Arctic Coastal	SJ	SJM		419
concept	SJ1-JM	Jan Mayen - EEZ	EEZ	Jan Mayen Exclusive Economic Zone (EEZ - 8437)	https://www.marineregions.org/mrgid/8437	SJ1	Svalbard and Jan Mayen - EEZ	R1	Arctic Coastal	SJ	SJM		420
concept	RU1-CK	Russia - Chukchi Sea EEZ	MEOW	Russian Exclusive economic Zone (EEZ - 5690), intersect with MEOW 13. Chukchi Sea (MrgID=21829), adjust to 200 NM limit	https://www.marineregions.org/mrgid/25252	RU1	Russia - Arctic EEZ	R1	Arctic Coastal	RU	RUS		421
concept	RU1-BE	Russia - Bering Sea EEZ	MEOW	Russian Exclusive economic Zone (EEZ - 5690), intersect with MEOW 14. Eastern Bering Sea (MrgID=21826), adjust to 200 NM limit	https://www.marineregions.org/mrgid/25501	RU1	Russia - Arctic EEZ	R1	Arctic Coastal	RU	RUS		422
concept	RU1-ES	Russia - East Siberian Sea EEZ	MEOW	Russian Exclusive economic Zone (EEZ - 5690), intersect with MEOW 15. East Siberian Sea (MrgID=21820), adjust to 200 NM limit	https://www.marineregions.org/mrgid/25250	RU1	Russia - Arctic EEZ	R1	Arctic Coastal	RU	RUS		423
concept	RU1-LA	Russia - Laptev Sea EEZ	MEOW	Russian Exclusive economic Zone (EEZ - 5690), intersect with MEOW 16. Laptev Sea (MrgID=21818), adjust to 200 NM limit	https://www.marineregions.org/mrgid/25249	RU1	Russia - Arctic EEZ	R1	Arctic Coastal	RU	RUS		424
concept	RU1-KA	Russia - Kara Sea EEZ	MEOW	Russian Exclusive economic Zone (EEZ - 5690), intersect with MEOW 17. Kara Sea (MrgID=21828), adjust to 200 NM limit	https://www.marineregions.org/mrgid/25248	RU1	Russia - Arctic EEZ	R1	Arctic Coastal	RU	RUS		425
concept	RU1-BA	Russia - Barents Sea EEZ	MEOW	Russian Exclusive economic Zone (EEZ - 5690), intersect with MEOW 18. North and East Barents Sea (MrgID=21814), adjust to 200 NM limit	https://www.marineregions.org/mrgid/25247	RU1	Russia - Arctic EEZ	R1	Arctic Coastal	RU	RUS		426
concept	RU1-WS	Russia - White Sea EEZ	MEOW	Russian Exclusive economic Zone (EEZ - 5690), intersect with MEOW 19. White Sea (MrgID=21813), adjust to 200 NM limit	https://www.marineregions.org/mrgid/25245	RU1	Russia - Arctic EEZ	R1	Arctic Coastal	RU	RUS		427
concept	AQ1-AM	Antarctica - Amundsen Bellingshausen Sea 200NM	MEOW	Antarctic 200 NM zone beyond the coastline (EEZ - 8489), intersect with MEOW 228. Amundsen/Bellingshausen Sea (MrgID=21857)		AQ1	Antarctic 200NM	S1	Southern Ocean Coastal	AQ	ATA		428
concept	AQ1-DM	Antarctica - Dronning Maud 200NM	MEOW	Antarctic 200 NM zone beyond the coastline (EEZ - 8489), intersect with MEOW 226. East Antarctic Dronning Maud Land (MrgID=21861)		AQ1	Antarctic 200NM	S1	Southern Ocean Coastal	AQ	ATA		429
concept	AQ1-EN	Antarctica - Enderby 200NM	MEOW	Antarctic 200 NM zone beyond the coastline (EEZ - 8489), intersect with MEOW 225. East Antarctic Enderby Land (MrgID=21862)		AQ1	Antarctic 200NM	S1	Southern Ocean Coastal	AQ	ATA		430
concept	AQ1-AP	Antarctica - Peninsula 200NM	MEOW	Antarctic 200 NM zone beyond the coastline (EEZ - 8489), intersect with MEOW 223. Antarctic Peninsula (MrgID=21926)		AQ1	Antarctic 200NM	S1	Southern Ocean Coastal	AQ	ATA		431
concept	AQ1-RS	Antarctica - Ross Sea 200NM	MEOW	Antarctic 200 NM zone beyond the coastline (EEZ - 8489), intersect with MEOW 229. Ross Sea (MrgID=21859)		AQ1	Antarctic 200NM	S1	Southern Ocean Coastal	AQ	ATA		432
concept	AQ1-WE	Antarctica - Weddell Sea 200NM	MEOW	Antarctic 200 NM zone beyond the coastline (EEZ - 8489), intersect with MEOW 227. Weddell Sea (MrgID=21860)		AQ1	Antarctic 200NM	S1	Southern Ocean Coastal	AQ	ATA		433
concept	AQ1-WI	Antarctica - Wilkes Land 200NM	MEOW	Antarctic 200 NM zone beyond the coastline (EEZ - 8489), intersect with MEOW 224. East Antarctic Wilkes Land (MrgID=21858)		AQ1	Antarctic 200NM	S1	Southern Ocean Coastal	AQ	ATA		434
concept	AQ1-SO	Antarctica - South Orkneys 200NM	MEOW	Antarctic 200 NM zone beyond the coastline (EEZ - 8489), intersect with MEOW 221. South Orkney Islands (MrgID=21928)		AQ1	Antarctic 200NM	S1	Southern Ocean Coastal	AQ	ATA		435
concept	AQ1-SH	Antarctica - South Shetland 200NM	MEOW	Antarctic 200 NM zone beyond the coastline (EEZ - 8489), intersect with MEOW 222. South Shetland Islands (MrgID=21925)		AQ1	Antarctic 200NM	S1	Southern Ocean Coastal	AQ	ATA		436
concept	A8O-CV	AB2 Canary Cape Verde Basin	GOODS	High Seas of the North Atlantic Ocean (MrgID=25718), intersect with AB2 North Atlantic Abyssal Province (MrgID=33666), intersect with Canary-Cepe Verde basin template	https://www.marineregions.org/gazetteer.php?p=details&id=34087	A8O	Atlantic GOODS AB2	A8	Atlantic High Seas	QP			437
concept	A8O-GU	AB2 Guinea Basin	GOODS	High Seas (MrgID=63203), intersect with AB2 North Atlantic Abyssal Province (MrgID=33666) + AB4 Angola, Guinea, Sierra Leone Basins Abyssal Province (MrgID=33668), intersect with Guinea basin template	https://www.marineregions.org/gazetteer.php?p=details&id=23656	A8O	Atlantic GOODS AB2	A8	Atlantic High Seas	QP			438
concept	A8O-GY	AB2 Guyana Basin	GOODS	High Seas of the North Atlantic Ocean (MrgID=25718), intersect with AB2 North Atlantic Abyssal Province (MrgID=33666), intersect with Guyana basin template	https://www.marineregions.org/gazetteer.php?p=details&id=17484	A8O	Atlantic GOODS AB2	A8	Atlantic High Seas	QP			439
concept	A8O-NA	AB2 North America Basin	GOODS	High Seas of the North Atlantic Ocean (MrgID=25718), intersect with AB2 North Atlantic Abyssal Province (MrgID=33666), intersect with North American basin template	https://www.marineregions.org/gazetteer.php?p=details&id=5165	A8O	Atlantic GOODS AB2	A8	Atlantic High Seas	QP			440
concept	A8O-SL	AB2 Sierra Leone Basin	GOODS	High Seas of the North Atlantic Ocean (MrgID=25718), intersect with AB2 North Atlantic Abyssal Province (MrgID=33666), intersect with Sierra Leone basin template	https://www.marineregions.org/gazetteer.php?p=details&id=4625	A8O	Atlantic GOODS AB2	A8	Atlantic High Seas	QP			441
concept	A8O-WE	AB2 West European Basin	GOODS	High Seas of the North Atlantic Ocean (MrgID=25718), intersect with AB2 North Atlantic Abyssal Province (MrgID=33666), intersect with West European basin template	https://www.marineregions.org/gazetteer.php?p=details&id=4969	A8O	Atlantic GOODS AB2	A8	Atlantic High Seas	QP			442
concept	A8P-OO	AB3 Brazil Basin	GOODS	High Seas (MrgID=63203), intersect with AB2 North Atlantic Abyssal Province (MrgID=33666) and AB3 Brazil Basin Abyssal Province (MrgID=33666), intersect with Brazil basin template	https://www.marineregions.org/gazetteer.php?p=details&id=6674	A8P	Atlantic GOODS AB3	A8	Atlantic High Seas	QP			443
concept	A8Q-OO	AB4 Angola Basin	GOODS	High Seas of the South Atlantic Ocean (MrgID=26561), intersect with AB4 Angola, Guinea, Sierra Leone Basins Abyssal Province (MrgID=33668), intersect with Angola basin template	https://www.marineregions.org/gazetteer.php?p=details&id=7178	A8Q	Atlantic GOODS AB4	A8	Atlantic High Seas	QP			444
concept	A8R-OO	AB5 Argentina Basin	GOODS	High Seas (MrgID=63203), intersect with AB5 Argentina Basin Abyssal Province (MrgID=33668)	https://www.marineregions.org/gazetteer.php?p=details&id=6666	A8R	Atlantic GOODS AB5	A8	Atlantic High Seas	QP			445
concept	A8S-AG	AB6 Agulhas Basin (Atlantic part)	GOODS	High Seas of the South Atlantic Ocean (MrgID=26561), intersect with AB6 Antarctica East Abyssal Province (MrgID=33678), intersect with Agulhas basin template	https://www.marineregions.org/gazetteer.php?p=details&id=7172	A8S	Atlantic GOODS AB6	A8	Atlantic High Seas	QP		also Indian Ocean	446
concept	A8S-CB	AB6 Cape Basin	GOODS	High Seas of the South Atlantic Ocean (MrgID=26561), intersect with AB6 Antarctica East Abyssal Province (MrgID=33678), intersect with Cape basin template	https://www.marineregions.org/gazetteer.php?p=details&id=6848	A8S	Atlantic GOODS AB6	A8	Atlantic High Seas	QP			447
concept	A8S-SG	AB6 South Georgia Basin	GOODS	High Seas of the South Atlantic Ocean (MrgID=26561), intersect with AB6 Antarctica East Abyssal Province (MrgID=33678), intersect with South Georgia basin template	(to be implemented)	A8S	Atlantic GOODS AB6	A8	Atlantic High Seas	QP			448
concept	A8S-WP	AB6 Weddell-Enderby Plain (Atlantic part)	GOODS	High Seas of the South Atlantic Ocean (MrgID=26561), intersect with AB6 Antarctica East Abyssal Province (MrgID=33678), intersect with Weddell-Enderby Plain basin template	(to be implemented)	A8S	Atlantic GOODS AB6	A8	Atlantic High Seas	QP		also Indian and Southern oceans	449
concept	A8T-DK	AB7 Drake passage	GOODS	High Seas of the South Atlantic Ocean (MrgID=26561), intersect with AB7 Antarctica West Abyssal Province (MrgID=33670), intersect with Drake Passage abyssal template	(to be implemented)	A8S	Atlantic GOODS AB7	A8	Atlantic High Seas	QP			450
concept	A8B-GB	BY2 Grand Banks	GOODS	High Seas of the North Atlantic Ocean (MrgID=25718), erase AB2 North Atlantic Abyssal Province (MrgID=33666), intersect with Grand Banks template	(to be implemented)	A8B	Atlantic GOODS BY2	A8	Atlantic High Seas	QP			451
concept	A8B-LS	BY2 Labrador Sea High Seas	IHO	High Seas (MrgID=63203), intersect with Labrador Sea (IHO Sea Area MrgID=4291)	https://www.marineregions.org/gazetteer.php?p=details&id=25716	A8B	Atlantic GOODS BY2	A8	Atlantic High Seas	QP		has bathyal and abyssal parts	452
concept	A8B-RK	BY2 Reykjanes Ridge	GOODS	High Seas of the North Atlantic Ocean (MrgID=25718), erase AB2 North Atlantic Abyssal Province (MrgID=33666), intersect with Reykjanes template	(to be implemented)	A8B	Atlantic GOODS BY2	A8	Atlantic High Seas	QP			453
concept	A8D-CA	BY4 Caribbean slopes	GOODS	High Seas of the North Atlantic Ocean (MrgID=25718), erase AB2 North Atlantic Abyssal Province (MrgID=33666), intersect with Caribbean slopes template	(to be implemented)	A8D	Atlantic GOODS BY4	A8	Atlantic High Seas	QP			454
concept	A8D-GY	BY4 Guyana slope	GOODS	High Seas of the North Atlantic Ocean (MrgID=25718), erase AB2 North Atlantic Abyssal Province (MrgID=33666), intersect with Guyana slope template	(to be implemented)	A8D	Atlantic GOODS BY4	A8	Atlantic High Seas	QP			455
concept	A8D-MC	BY4 Mid Atlantic Ridge Central	GOODS	High Seas of the North Atlantic Ocean (MrgID=25718), erase AB2 North Atlantic Abyssal Province (MrgID=33666), intersect with Mid Atlantic Ridge Central template	(to be implemented)	A8D	Atlantic GOODS BY4	A8	Atlantic High Seas	QP			456
concept	A8D-MN	BY4 Mid Atlantic Ridge North	GOODS	High Seas of the North Atlantic Ocean (MrgID=25718), erase AB2 North Atlantic Abyssal Province (MrgID=33666), intersect with Mid Atlantic Ridge North template	(to be implemented)	A8D	Atlantic GOODS BY4	A8	Atlantic High Seas	QP			457
concept	A8D-NE	BY4 New England Seamounts	GOODS	High Seas of the North Atlantic Ocean (MrgID=25718), erase AB2 North Atlantic Abyssal Province (MrgID=33666), intersect with New England Seamounts template	(to be implemented)	A8D	Atlantic GOODS BY4	A8	Atlantic High Seas	QP			458
concept	A8D-SL	BY4 Sierra Leone Rise	GOODS	High Seas of the North Atlantic Ocean (MrgID=25718), erase AB2 North Atlantic Abyssal Province (MrgID=33666), intersect with Sierra Leone Rise template	https://www.marineregions.org/gazetteer.php?p=details&id=4624	A8D	Atlantic GOODS BY4	A8	Atlantic High Seas	QP			459
concept	A8D-SA	BY4 South Azores Seamount Chain	GOODS	High Seas of the North Atlantic Ocean (MrgID=25718), erase AB2 North Atlantic Abyssal Province (MrgID=33666), intersect with South Azores Seamount Chain bathyal template	(to be implemented)	A8D	Atlantic GOODS BY4	A8	Atlantic High Seas	QP			460
concept	A8D-WE	BY4 West Europe Seamounts	GOODS	High Seas of the North Atlantic Ocean (MrgID=25718), erase AB2 North Atlantic Abyssal Province (MrgID=33666), intersect with West Europe Seamounts template	(to be implemented)	A8D	Atlantic GOODS BY4	A8	Atlantic High Seas	QP			461
concept	A8J-AI	BY10 Atlantic Indian Ridge (Atlantic part)	GOODS	High Seas (MrgID=63203), intersect with BY4 North Atlantic Bathyal Province (MrgID=33666) + BY13 South Atlantic Bathyal Province (MrgID=33663), intersect with Mid Atlantic Ridge North bathyal template	https://www.marineregions.org/gazetteer.php?p=details&id=33980	A8J	Atlantic GOODS BY10	A8	Atlantic High Seas	QP		also Indian Ocean	462
concept	A8J-SC	BY10 South Scotia Ridge	GOODS	High Seas of the South Atlantic Ocean (MrgID=26561), erase AB5 Argentina Basin Abyssal Province (MrgID=33668), AB6 Antarctica East Abyssal Province (MrgID=33678) + AB7 Antarctica West Abyssal Province (MrgID=33670), intersect with South Scotia Ridge bathyal template	https://www.marineregions.org/gazetteer.php?p=details&id=7589	A8J	Atlantic GOODS BY10	A8	Atlantic High Seas	QP			463
concept	A8M-AN	BY13 Annobon Volcanic Alignment	GOODS	High Seas (MrgID=63203), erase AB4 Angola, Guinea, Sierra Leone Basins Abyssal Province (MrgID=33668), intersect with Annobon Volcanic Alignment bathyal template	(to be implemented)	A8M	Atlantic GOODS BY13	A8	Atlantic High Seas	QP			464
concept	A8M-CR	BY13 Cape Rise	GOODS	High Seas of the South Atlantic Ocean (MrgID=26561), intersect with BY13 South Atlantic Bathyal Province (MrgID=33663), intersect with Cape Rise bathyal template	https://www.marineregions.org/gazetteer.php?p=details&id=7173	A8M	Atlantic GOODS BY13	A8	Atlantic High Seas	QP			465
concept	A8M-FK	BY13 Falkland plateau	GOODS	High Seas of the South Atlantic Ocean (MrgID=26561) erase AB5 Argentina Basin Abyssal Province (MrgID=33668), AB6 Antarctica East Abyssal Province (MrgID=33678) + AB7 Antarctica West Abyssal Province (MrgID=33670), intersect with Falkland Plateau bathyal template	(to be implemented)	A8M	Atlantic GOODS BY13	A8	Atlantic High Seas	QP			466
concept	A8M-GG	BY13 Gulf of Guinea slope	GOODS	High Seas of the North Atlantic Ocean (MrgID=25718), erase AB2 North Atlantic Abyssal Province (MrgID=33666), intersect with Gulf of Guinea bathyal template	(to be implemented)	A8M	Atlantic GOODS BY13	A8	Atlantic High Seas	QP			467
concept	A8M-MR	BY13 Meteor Rise	GOODS	High Seas of the South Atlantic Ocean (MrgID=26561), intersect with BY13 South Atlantic Bathyal Province (MrgID=33663) , intersect with Meteor Rise bathyal template	https://www.marineregions.org/gazetteer.php?p=details&id=7174	A8M	Atlantic GOODS BY13	A8	Atlantic High Seas	QP			468
concept	A8M-MS	BY13 Mid Atlantic Ridge South	GOODS	High Seas (MrgID=63203), intersect with BY4 North Atlantic Bathyal Province (MrgID=33666) + BY13 South Atlantic Bathyal Province (MrgID=33663), intersect with Mid Atlantic Ridge South bathyal template	(to be implemented)	A8M	Atlantic GOODS BY13	A8	Atlantic High Seas	QP			469
concept	A8M-PA	BY13 Patagonia slope	GOODS	High Seas of the South Atlantic Ocean (MrgID=26561), erase AB5 Argentina Basin Abyssal Province (MrgID=33668) + AB3, and intersect with Patagonia slope bathyal template	(to be implemented)	A8M	Atlantic GOODS BY13	A8	Atlantic High Seas	QP			470
concept	A8M-RG	BY13 Rio Grande Rise	GOODS	High Seas of the South Atlantic Ocean (MrgID=26561), erase AB5 Argentina Basin Abyssal Province (MrgID=33668) + AB3 Brazil Basin Abyssal Province (MrgID=33666), intersect with Rio Grande Rise bathyal template	https://www.marineregions.org/gazetteer.php?p=details&id=6737	A8M	Atlantic GOODS BY13	A8	Atlantic High Seas	QP			471
concept	A8M-VT	BY13 Vitoria Trindade chain	GOODS	High Seas of the South Atlantic Ocean (MrgID=26561), erase AB3 Brazil Basin Abyssal Province (MrgID=33666), intersect with Vitoria-Trindade bathyal template	(to be implemented)	A8M	Atlantic GOODS BY13	A8	Atlantic High Seas	QP			472
concept	A8M-WR	BY13 Walwis Ridge	GOODS	High Seas of the South Atlantic Ocean (MrgID=26561), intersect with BY13 South Atlantic Bathyal Province (MrgID=33663), intersect with Walwis Ridge bathyal template	https://www.marineregions.org/gazetteer.php?p=details&id=7177	A8M	Atlantic GOODS BY13	A8	Atlantic High Seas	QP			473
concept	I6S-AG	AB6 Agulhas Basin (Indian Ocean part)	GOODS	High Seas of the Indian Ocean (MrgID=26562), intersect with AB6 Antarctica East Abyssal Province (MrgID=33678), intersect with Agulhas basin template	https://www.marineregions.org/gazetteer.php?p=details&id=7172	I6S	Indian Ocean GOODS AB6	I6	Indian Ocean High Seas	QP			474
concept	I6S-AA	AB6 Australian Antarctic Basin (Indian Ocean part)	GOODS	High Seas of the Indian Ocean (MrgID=26562), intersect with AB6 Antarctica East Abyssal Province (MrgID=33678), intersect with Australian Antarctic basin template	https://www.marineregions.org/gazetteer.php?p=details&id=7273	I6S	Indian Ocean GOODS AB6	I6	Indian Ocean High Seas	QP		also Southern Ocean	475
concept	I6S-WP	AB6 Weddell-Enderby Plain (Indian Ocean part)	GOODS	High Seas of the Indian Ocean (MrgID=26562), intersect with AB6 Antarctica East Abyssal Province (MrgID=33678), intersect with Enderby Plain abyssal template	(to be implemented)	I6S	Indian Ocean GOODS AB6	I6	Indian Ocean High Seas	QP		also Atlantic and Southern oceans	476
concept	I6S-MZ	AB6 Mozambique Basin	GOODS	High Seas of the Indian Ocean (MrgID=26562), intersect with AB6 Antarctica East Abyssal Province (MrgID=33678), intersect with Mozambique basin template	https://www.marineregions.org/gazetteer.php?p=details&id=7358	I6S	Indian Ocean GOODS AB6	I6	Indian Ocean High Seas	QP			477
concept	I6U-AR	AB8 Arabian Basin	GOODS	High Seas of the Indian Ocean (MrgID=26562), intersect with AB8 Indian Ocean Abyssal Province (MrgID=33671), intersect with Arabian Basin template	https://www.marineregions.org/gazetteer.php?p=details&id=5762	I6U	Indian Ocean GOODS AB8	I6	Indian Ocean High Seas	QP			478
concept	I6U-CC	AB8 Cocos Basin	GOODS	High Seas of the Indian Ocean (MrgID=26562), intersect with AB8 Indian Ocean Abyssal Province (MrgID=33671), intersect with Cocos Basin template	https://www.marineregions.org/gazetteer.php?p=details&id=6771	I6U	Indian Ocean GOODS AB8	I6	Indian Ocean High Seas	QP			479
concept	I6U-CR	AB8 Crozet Basin	GOODS	High Seas of the Indian Ocean (MrgID=26562), intersect with AB8 Indian Ocean Abyssal Province (MrgID=33671), intersect with Crozet Basin template	https://www.marineregions.org/gazetteer.php?p=details&id=6774	I6U	Indian Ocean GOODS AB8	I6	Indian Ocean High Seas	QP			480
concept	I6U-MI	AB8 Mid Indian Basin	GOODS	High Seas of the Indian Ocean (MrgID=26562), intersect with AB8 Indian Ocean Abyssal Province (MrgID=33671), intersect with Mid Indian Basin template	https://www.marineregions.org/gazetteer.php?p=details&id=6516	I6U	Indian Ocean GOODS AB8	I6	Indian Ocean High Seas	QP			481
concept	I6U-NA	AB8 North Australian Basin	GOODS	High Seas of the Indian Ocean (MrgID=26562), intersect with AB8 Indian Ocean Abyssal Province (MrgID=33671), intersect with North Australian Basin template	(to be implemented)	I6U	Indian Ocean GOODS AB8	I6	Indian Ocean High Seas	QP			482
concept	I6U-PE	AB8 Perth Basin	GOODS	High Seas of the Indian Ocean (MrgID=26562), intersect with AB8 Indian Ocean Abyssal Province (MrgID=33671), intersect with Perth Basin template	https://www.marineregions.org/gazetteer.php?p=details&id=6532	I6U	Indian Ocean GOODS AB8	I6	Indian Ocean High Seas	QP			483
concept	I6U-SO	AB8 Somali Basin	GOODS	High Seas of the Indian Ocean (MrgID=26562), intersect with AB8 Indian Ocean Abyssal Province (MrgID=33671), intersect with Somali Basin template	https://www.marineregions.org/gazetteer.php?p=details&id=34068	I6U	Indian Ocean GOODS AB8	I6	Indian Ocean High Seas	QP			484
concept	I6U-SA	AB8 South Australian Basin	GOODS	High Seas of the Indian Ocean (MrgID=26562), intersect with AB8 Indian Ocean Abyssal Province (MrgID=33671), intersect with South Australian Basin template	https://www.marineregions.org/gazetteer.php?p=details&id=6563	I6U	Indian Ocean GOODS AB8	I6	Indian Ocean High Seas	QP			485
concept	I6U-SM	AB8 South Madagascar Basin	GOODS	High Seas of the Indian Ocean (MrgID=26562), intersect with AB8 Indian Ocean Abyssal Province (MrgID=33671), intersect with South Madagascar Basin template	https://www.marineregions.org/gazetteer.php?p=details&id=6497	I6U	Indian Ocean GOODS AB8	I6	Indian Ocean High Seas	QP			486
concept	I6U-WH	AB8 Wharton Basin	GOODS	High Seas of the Indian Ocean (MrgID=26562), intersect with AB8 Indian Ocean Abyssal Province (MrgID=33671), intersect with Wharton Basin template	https://www.marineregions.org/gazetteer.php?p=details&id=7291	I6U	Indian Ocean GOODS AB8	I6	Indian Ocean High Seas	QP			487
concept	I6J-KE	BY9-10 Kerguelen Plateau	GOODS	High Seas of the Indian Ocean (MrgID=26562), erase AB6 Antarctica East Abyssal Province (MrgID=33678), intersect with Kerguelen Plateau bathyal template	https://www.marineregions.org/gazetteer.php?p=details&id=7269	I6J	Indian Ocean GOODS BY10	I6	Indian Ocean High Seas	QP			488
concept	I6J-AG	BY10 Agulhas Plateau	GOODS	High Seas of the Indian Ocean (MrgID=26562), erase AB6 Antarctica East Abyssal Province (MrgID=33678), intersect with Agulhas Plateau bathyal template	https://www.marineregions.org/gazetteer.php?p=details&id=6770	I6J	Indian Ocean GOODS BY10	I6	Indian Ocean High Seas	QP			489
concept	I6J-CR	BY10 Conrad Rise	GOODS	High Seas of the Indian Ocean (MrgID=26562), erase AB6 Antarctica East Abyssal Province (MrgID=33678), intersect with Conrad Plateau bathyal template	https://www.marineregions.org/gazetteer.php?p=details&id=6773	I6J	Indian Ocean GOODS BY10	I6	Indian Ocean High Seas	QP			490
concept	I6J-AI	BY10 Atlantic-Indian Ridge (Indian Ocean part)	GOODS	High Seas of the Indian Ocean (MrgID=26562), erase AB6 Antarctica East Abyssal Province (MrgID=33678), intersect with Atlantic-Indian Ridge bathyal template	https://www.marineregions.org/gazetteer.php?p=details&id=33980	I6J	Indian Ocean GOODS BY10	I6	Indian Ocean High Seas	QP		also Atlantic Ocean	491
concept	I6K-AR	BY11 Arabian Slope	GOODS	High Seas of the Indian Ocean (MrgID=26562), erase AB8 Indian Ocean Abyssal Province (MrgID=33671), intersect with Arabian Slope bathyal template	(to be implemented)	I6K	Indian Ocean GOODS BY11	I6	Indian Ocean High Seas	QP			492
concept	I6K-BE	BY11 Bay of Bengal Slope	GOODS	High Seas of the Indian Ocean (MrgID=26562), erase AB8 Indian Ocean Abyssal Province (MrgID=33671), intersect with Bay of Bengal Slope bathyal template	(to be implemented)	I6K	Indian Ocean GOODS BY11	I6	Indian Ocean High Seas	QP			493
concept	I6K-BR	BY11 Broken Ridge	GOODS	High Seas of the Indian Ocean (MrgID=26562), erase AB8 Indian Ocean Abyssal Province (MrgID=33671), intersect with Broken Ridge bathyal template	https://www.marineregions.org/gazetteer.php?p=details&id=7284	I6K	Indian Ocean GOODS BY11	I6	Indian Ocean High Seas	QP			494
concept	I6K-CA	BY11 Carlsberg Ridge	GOODS	High Seas of the Indian Ocean (MrgID=26562), erase AB8 Indian Ocean Abyssal Province (MrgID=33671), intersect with Carlsberg Ridge bathyal template	https://www.marineregions.org/gazetteer.php?p=details&id=7352	I6K	Indian Ocean GOODS BY11	I6	Indian Ocean High Seas	QP			495
concept	I6K-MG	BY11 Madagascar Plateau	GOODS	High Seas of the Indian Ocean (MrgID=26562), erase AB6 Antarctica East Abyssal Province (MrgID=33678) + AB8 Indian Ocean Abyssal Province (MrgID=33671), intersect with Madagascar Plateau bathyal template	https://www.marineregions.org/gazetteer.php?p=details&id=7261	I6K	Indian Ocean GOODS BY11	I6	Indian Ocean High Seas	QP			496
concept	I6K-MI	BY11 Mid-Indian Ridge	GOODS	High Seas of the Indian Ocean (MrgID=26562), erase AB8 Indian Ocean Abyssal Province (MrgID=33671), intersect with Mid Indian Ridge bathyal template	https://www.marineregions.org/gazetteer.php?p=details&id=7312	I6K	Indian Ocean GOODS BY11	I6	Indian Ocean High Seas	QP			497
concept	I6K-MZ	BY11 Mozambique Plateau	GOODS	High Seas of the Indian Ocean (MrgID=26562), erase AB6 Antarctica East Abyssal Province (MrgID=33678), intersect with Mozambique Plateau bathyal template	https://www.marineregions.org/gazetteer.php?p=details&id=7260	I6K	Indian Ocean GOODS BY11	I6	Indian Ocean High Seas	QP			498
concept	I6K-NE	BY11 Ninety East Ridge	GOODS	High Seas of the Indian Ocean (MrgID=26562), erase AB8 Indian Ocean Abyssal Province (MrgID=33671), intersect with Ninety East Ridge bathyal template	https://www.marineregions.org/gazetteer.php?p=details&id=7894	I6K	Indian Ocean GOODS BY11	I6	Indian Ocean High Seas	QP			499
concept	I6K-SM	BY11 Saya de Malha	GOODS	High Seas of the Indian Ocean (MrgID=26562), erase AB8 Indian Ocean Abyssal Province (MrgID=33671), intersect with Saya de Malha bathyal template	https://www.marineregions.org/gazetteer.php?p=details&id=7306	I6K	Indian Ocean GOODS BY11	I6	Indian Ocean High Seas	QP			500
concept	I6K-SE	BY11 Southeast-Indian Ridge	GOODS	High Seas of the Indian Ocean (MrgID=26562), erase AB6 Antarctica East Abyssal Province (MrgID=33678) + AB8 Indian Ocean Abyssal Province (MrgID=33671), intersect with Southeast Indian Ridge bathyal template	https://www.marineregions.org/gazetteer.php?p=details&id=7289	I6K	Indian Ocean GOODS BY11	I6	Indian Ocean High Seas	QP			501
concept	I6K-SW	BY11 Southwest-Indian Ridge	GOODS	High Seas of the Indian Ocean (MrgID=26562), erase AB6 Antarctica East Abyssal Province (MrgID=33678) + AB8 Indian Ocean Abyssal Province (MrgID=33671), intersect with Southwest Indian Ridge bathyal template	https://www.marineregions.org/gazetteer.php?p=details&id=7288	I6K	Indian Ocean GOODS BY11	I6	Indian Ocean High Seas	QP			502
concept	I6K-WA	BY11 West Australian Plateaus	GOODS	High Seas of the Indian Ocean (MrgID=26562), erase AB8 Indian Ocean Abyssal Province (MrgID=33671), intersect with West Australian Plateaus bathyal template	(to be implemented)	I6K	Indian Ocean GOODS BY11	I6	Indian Ocean High Seas	QP			503
concept	P8W-FJ	AB10 South Fiji Basin	GOODS	High Seas of the South Pacific Ocean (MrgID=26565), intersect with AB10 South Pacific Abyssal Province (MrgID=33672), intersect with South Fiji basin template	https://www.marineregions.org/gazetteer.php?p=details&id=7121	P8W	Pacific GOODS AB10	P8	Pacific High Seas	QP			504
concept	P8W-SP	AB10 South Pacific Basin (Pacific part)	GOODS	High Seas of the South Pacific Ocean (MrgID=26565), intersect with AB10 South Pacific Abyssal Province (MrgID=33672) + AB11 Equatorial Pacific Abyssal Province (MrgID=33673), intersect with South Pacific basin template	https://www.marineregions.org/gazetteer.php?p=details&id=7219	P8W	Pacific GOODS AB10	P8	Pacific High Seas	QP		small part extending beyond 60°S appended (to be reflected on Level 1 and 2)	505
concept	P8W-CP	AB10-12 Central Pacific Basin	GOODS	High Seas (MrgID=63203), intersect with AB10 South Pacific Abyssal Province (MrgID=33672) + AB11 Equatorial Pacific Abyssal Province (MrgID=33673) + AB12 North Central Pacific Abyssal Province (MrgID=33674), intersect with Central Pacific basin template	https://www.marineregions.org/gazetteer.php?p=details&id=6976	P8W	Pacific GOODS AB10	P8	Pacific High Seas	QP			506
concept	P8W-MB	AB10-12 Melanesian Basin	GOODS	High Seas (MrgID=63203), intersect with AB10 South Pacific Abyssal Province (MrgID=33672) + AB11 Equatorial Pacific Abyssal Province (MrgID=33673) + AB12 North Central Pacific Abyssal Province (MrgID=33674), intersect with Melanesian basin template	https://www.marineregions.org/gazetteer.php?p=details&id=7069	P8W	Pacific GOODS AB10	P8	Pacific High Seas	QP			507
concept	P8Y-NE	AB12 Northeast Pacific Basin	GOODS	High Seas of the North Pacific Ocean (MrgID=26560), intersect with AB12 North Central Pacific Abyssal Province (MrgID=33674), intersect with Northeast Pacific basin template	https://www.marineregions.org/gazetteer.php?p=details&id=18976	P8Y	Pacific GOODS AB12	P8	Pacific High Seas	QP			508
concept	P8Y-NW	AB12 Northwest Pacific Basin	GOODS	High Seas of the North Pacific Ocean (MrgID=26560), intersect with AB12 North Central Pacific Abyssal Province (MrgID=33674), intersect with Northwest Pacific basin template	https://www.marineregions.org/gazetteer.php?p=details&id=6159	P8Y	Pacific GOODS AB12	P8	Pacific High Seas	QP			509
concept	P8Y-PB	AB12 Philippines Basin	GOODS	High Seas of the North Pacific Ocean (MrgID=26560), intersect with AB12 North Central Pacific Abyssal Province (MrgID=33674), intersect with Philippines basin template	https://www.marineregions.org/gazetteer.php?p=details&id=6951	P8Y	Pacific GOODS AB12	P8	Pacific High Seas	QP			510
concept	P8Z-BS	AB13 Bering Sea Basin	GOODS	High Seas of the North Pacific Ocean (MrgID=26560), intersect with AB13 North Pacific Abyssal Province (MrgID=33675), intersect with Bering Sea abyssal template	https://www.marineregions.org/gazetteer.php?p=details&id=7219	P8Z	Pacific GOODS AB13	P8	Pacific High Seas	QP			511
concept	P8Z-NE	AB13 Northeast Pacific Basin	GOODS	High Seas of the North Pacific Ocean (MrgID=26560), intersect with AB13 North Pacific Abyssal Province (MrgID=33675), intersect with Northeast Pacific basin template	https://www.marineregions.org/gazetteer.php?p=details&id=18976	P8Z	Pacific GOODS AB13	P8	Pacific High Seas	QP			512
concept	P8Z-NW	AB13 Northwest Pacific Basin	GOODS	High Seas of the North Pacific Ocean (MrgID=26560), intersect with AB13 North Pacific Abyssal Province (MrgID=33675), intersect with Northwest Pacific basin template	https://www.marineregions.org/gazetteer.php?p=details&id=6159	P8Z	Pacific GOODS AB13	P8	Pacific High Seas	QP			513
concept	P8T-OO	AB7 Pacific Subantarctic Basin (Pacific part)	GOODS	High Seas of the South Pacific Ocean (MrgID=26565), intersect with AB7 West Antarctic Abyssal Province (MrgID=33670), intersect with Pacific Subantarctic basin template	https://www.marineregions.org/gazetteer.php?p=details&id=7219	P8T	Pacific GOODS AB7	P8	Pacific High Seas	QP			514
concept	P8U-OO	AB8 Tasman Basin	GOODS	High Seas of the South Pacific Ocean (MrgID=26565), intersect with AB8 Indian Ocean Abyssal Province (MrgID=33671), intersect with Tasman Basin basin template	https://www.marineregions.org/gazetteer.php?p=details&id=7226	P8U	Pacific GOODS AB8	P8	Pacific High Seas	QP			515
concept	P8V-BR	AB9 Chile Roggeveen Basin	GOODS	High Seas of the South Pacific Ocean (MrgID=26565), intersect with AB9 Chile, Peru, Guatemala Basins Abyssal Province (MrgID=33677), intersect with Chile Roggeveen basin template	https://www.marineregions.org/gazetteer.php?p=details&id=7101	P8V	Pacific GOODS AB9	P8	Pacific High Seas	QP			516
concept	P8V-GB	AB9 Guatemala Basin	GOODS	High Seas of the North Pacific Ocean (MrgID=26560), intersect with AB9 Chile, Peru, Guatemala Basins Abyssal Province (MrgID=33677), intersect with Guatemala basin template	https://www.marineregions.org/gazetteer.php?p=details&id=7461	P8V	Pacific GOODS AB9	P8	Pacific High Seas	QP			517
concept	P8V-PB	AB9 Peru Basin	GOODS	High Seas of the North Pacific Ocean (MrgID=26560), intersect with AB9 Chile, Peru, Guatemala Basins Abyssal Province (MrgID=33677), intersect with Peru basin template	https://www.marineregions.org/gazetteer.php?p=details&id=7091	P8V	Pacific GOODS AB9	P8	Pacific High Seas	QP			518
concept	P8V-EP	AB9-11 East Pacific Basin	GOODS	High Seas (MrgID=63203), intersect with AB9 Chile, Peru, Guatemala Basins Abyssal Province (MrgID=33677) + AB10 South Pacific Abyssal Province (MrgID=33672) + AB11 Equatorial Pacific Abyssal Province (MrgID=33673) , intersect with East Pacific basin template	(to be implemented)	P8V	Pacific GOODS AB9	P8	Pacific High Seas	QP			519
concept	P8C-EC	BY3 North Pacific Emperor Chain	GOODS	High Seas of the North Pacific Ocean (MrgID=26560), erase AB13 North Pacific Abyssal Province (MrgID=33675), intersect with North Pacific Emperor Chain bathyal template	https://www.marineregions.org/gazetteer.php?p=details&id=7384	P8C	Pacific GOODS BY3	P8	Pacific High Seas	QP			520
concept	P8C-NP	BY3 Northeast Pacific Slope	GOODS	High Seas of the North Pacific Ocean (MrgID=26560), erase AB13 North Pacific Abyssal Province (MrgID=33675), intersect with Northeast Pacific Slope bathyal template	(to be implemented)	P8C	Pacific GOODS BY3	P8	Pacific High Seas	QP			521
concept	P8E-OO	BY5 East Pacific Rise	GOODS	High Seas of the South Pacific Ocean (MrgID=26565), erase AB7 West Antarctic Abyssal Province (MrgID=33670) + AB9 Chile, Peru, Guatemala Basins Abyssal Province (MrgID=33677) + AB10 South Pacific Abyssal Province (MrgID=33672) + AB11 Equatorial Pacific Abyssal Province (MrgID=33673), intersect with East Pacific Rise bathyal template	https://www.marineregions.org/gazetteer.php?p=details&id=7456	P8E	Pacific GOODS BY5	P8	Pacific High Seas	QP			522
concept	P8F-OO	BY6 New Zealand Kermadec	GOODS	High Seas of the South Pacific Ocean (MrgID=26565), erase AB8 Indian Ocean Abyssal Province (MrgID=33671) + AB10 South Pacific Abyssal Province (MrgID=33672), intersect with New Zealand Kermadec bathyal template	(to be implemented)	P8F	Pacific GOODS BY6	P8	Pacific High Seas	QP			523
concept	P8G-OO	BY7 East Pacific Cocos	GOODS	High Seas (MrgID=63203), erase AB9 Chile, Peru, Guatemala Basins Abyssal Province (MrgID=33677), intersect with Cocos Rise bathyal template	https://www.marineregions.org/gazetteer.php?p=details&id=7456	P8G	Pacific GOODS BY7	P8	Pacific High Seas	QP			524
concept	P8H-OO	BY8 East Pacific Nazca	GOODS	High Seas of the South Pacific Ocean (MrgID=26565), erase AB7 West Antarctic Abyssal Province (MrgID=33670) + AB9 Chile, Peru, Guatemala Basins Abyssal Province (MrgID=33677), intersect with Nazca Rise bathyal template	https://www.marineregions.org/gazetteer.php?p=details&id=7528	P8H	Pacific GOODS BY8	P8	Pacific High Seas	QP			525
concept	P8J-AU	BY10 Australia New Zealand subantarctic	GOODS	High Seas of the South Pacific Ocean (MrgID=26565), erase AB8 Indian Ocean Abyssal Province (MrgID=33671) + AB10 South Pacific Abyssal Province (MrgID=33672), intersect with Australia New Zealand subantarctic bathyal template	(to be implemented)	P8J	Pacific GOODS BY10	P8	Pacific High Seas	QP			526
concept	P8J-AN	BY10 Pacific Antarctic ridge (Pacific part)	GOODS	High Seas of the South Pacific Ocean (MrgID=26565), erase AB7 West Antarctic Abyssal Province (MrgID=33670) + AB10 South Pacific Abyssal Province (MrgID=33672), intersect with Pacific Antarctic Ridge bathyal template	https://www.marineregions.org/gazetteer.php?p=details&id=6028	P8J	Pacific GOODS BY10	P8	Pacific High Seas	QP			527
concept	P8N-NP	BY14 North Pacific	GOODS	High Seas of the North Pacific Ocean (MrgID=26560), erase AB12 North Central Pacific Abyssal Province (MrgID=33674) + AB13 North Pacific Abyssal Province (MrgID=33675), intersect with North Pacific bathyal template	(to be implemented)	P8N	Pacific GOODS BY14	P8	Pacific High Seas	QP			528
concept	P8N-WP	BY14 West Pacific	GOODS	High Seas (MrgID=63203), erase AB10 South Pacific Abyssal Province (MrgID=33672) + AB11 Equatorial Pacific Abyssal Province (MrgID=33673) + AB12 North Central Pacific Abyssal Province (MrgID=33674), intersect with West Pacific bathyal template	(to be implemented)	P8N	Pacific GOODS BY14	P8	Pacific High Seas	QP			529
concept	R2A-OO	BY1 Arctic Ocean High Seas	GOODS	High Seas of the Arctic Ocean (MrgID=25714)	https://www.marineregions.org/gazetteer.php?p=details&id=25714	R2A	Arctic Ocean High Seas	R2	Arctic High Seas	QP		no further units in this level 2 (also 3 and 4) geounit	530
concept	S2J-KR	BY9 Kerguelen Ridge	GOODS	High Seas of the Southern Ocean (MrgID=26564), erase AB6 Antarctica East Abyssal Province (MrgID=33678), intersect with Kerguelen Ridge bathyal template	(to be implemented)	S2J	Southern Ocean GOODS BY9	S2	Southern Ocean High Seas	QP			531
concept	S2J-WS	BY9 Weddell Sea slope	GOODS	High Seas of the Southern Ocean (MrgID=26564), erase AB6 Antarctica East Abyssal Province (MrgID=33678), intersect with Weddell Sea slope bathyal template	(to be implemented)	S2J	Southern Ocean GOODS BY9	S2	Southern Ocean High Seas	QP			532
concept	S2J-PA	BY9-10 Pacific Antarctic Ridge (Southern part)	GOODS	High Seas of the Southern Ocean (MrgID=26564), erase AB6 Antarctica East Abyssal Province (MrgID=33678), intersect with Pacific Antarctic ridge bathyal template	(to be implemented)	S2J	Southern Ocean GOODS BY9	S2	Southern Ocean High Seas	QP			533
concept	S2S-AA	AB6 Australian Antarctic Basin (Southern Ocean part)	GOODS	High Seas of the Southern Ocean (MrgID=26564), intersect with AB6 Antarctica East Abyssal Province (MrgID=33678), intersect with Australian Antarctic basin template	https://www.marineregions.org/gazetteer.php?p=details&id=7273	S2S	Southern Ocean GOODS AB6	S2	Southern Ocean High Seas	QP			534
concept	S2S-EP	AB6 Weddell Enderby Plain (Southern Ocean part)	GOODS	High Seas of the Southern Ocean (MrgID=26564), intersect with AB6 Antarctica East Abyssal Province (MrgID=33678), intersect with Weddell-Enderby Plain basin template	(to be implemented)	S2S	Southern Ocean GOODS AB6	S2	Southern Ocean High Seas	QP		also Atlantic and Indian oceans	535
concept	S2T-PS	AB7 Pacific Subantarctic Basin (Southern Ocean part)	GOODS	High Seas of the Southern Ocean (MrgID=26564), intersect with AB7 West Antarctic Abyssal Province (MrgID=33670), intersect with Pacific Subantarctic basin template	https://www.marineregions.org/gazetteer.php?p=details&id=7219	S2T	Southern Ocean GOODS AB7	S2	Southern Ocean High Seas	QP		also Pacific Ocean	536
concept	CA2	Canada - Atlantic EEZ				A1	Atlantic NW temperate	A1	Atlantic NW temperate				537
concept	US2	United States - NW Atlantic EEZ				A1	Atlantic NW temperate	A1	Atlantic NW temperate				538
concept	AD1	Adriatic Sea - East				A2	Atlantic NE temperate	A2	Atlantic NE temperate				539
concept	AL1	Albania - EEZ				A2	Atlantic NE temperate	A2	Atlantic NE temperate				540
concept	BG1	Belgium - EEZ				A2	Atlantic NE temperate	A2	Atlantic NE temperate				541
concept	BL1	Baltic Sea				A2	Atlantic NE temperate	A2	Atlantic NE temperate				542
concept	BS1	Black Sea				A2	Atlantic NE temperate	A2	Atlantic NE temperate				543
concept	CH1	Channel Islands - EEZ				A2	Atlantic NE temperate	A2	Atlantic NE temperate				544
concept	CY1	Cyprus - EEZ				A2	Atlantic NE temperate	A2	Atlantic NE temperate				545
concept	DE1	Germany - North Sea				A2	Atlantic NE temperate	A2	Atlantic NE temperate				546
concept	DK1	Denmark - EEZ				A2	Atlantic NE temperate	A2	Atlantic NE temperate				547
concept	DZ1	Algeria - EEZ				A2	Atlantic NE temperate	A2	Atlantic NE temperate				548
concept	EG1	Egypt - Mediterranean EEZ				A2	Atlantic NE temperate	A2	Atlantic NE temperate				549
concept	ES1	Spain - NE Atlantic EEZ				A2	Atlantic NE temperate	A2	Atlantic NE temperate				550
concept	ES2	Spain - Mediterranean EEZ				A2	Atlantic NE temperate	A2	Atlantic NE temperate				551
concept	ES3	Spain - Canary Islands EEZ				A2	Atlantic NE temperate	A2	Atlantic NE temperate				552
concept	FO1	Faeroe Islands - EEZ				A2	Atlantic NE temperate	A2	Atlantic NE temperate				553
concept	FR1	France - NE Atlantic EEZ				A2	Atlantic NE temperate	A2	Atlantic NE temperate				554
concept	FR2	France - Mediterranean EEZ				A2	Atlantic NE temperate	A2	Atlantic NE temperate				555
concept	GR1	Greece - EEZ				A2	Atlantic NE temperate	A2	Atlantic NE temperate				556
concept	IE1	Ireland - EEZ				A2	Atlantic NE temperate	A2	Atlantic NE temperate				557
concept	IS2	Iceland - South EEZ				A2	Atlantic NE temperate	A2	Atlantic NE temperate				558
concept	IT1	Italy - EEZ				A2	Atlantic NE temperate	A2	Atlantic NE temperate				559
concept	LS1	Levantine Sea				A2	Atlantic NE temperate	A2	Atlantic NE temperate				560
concept	LY1	Libya - EEZ				A2	Atlantic NE temperate	A2	Atlantic NE temperate				561
concept	MO1	Morocco - EEZ				A2	Atlantic NE temperate	A2	Atlantic NE temperate				562
concept	MT1	Malta - EEZ				A2	Atlantic NE temperate	A2	Atlantic NE temperate				563
concept	NL1	Netherlands - EEZ				A2	Atlantic NE temperate	A2	Atlantic NE temperate				564
concept	NO1	Norway - EEZ				A2	Atlantic NE temperate	A2	Atlantic NE temperate				565
concept	PT1	Portugal - EEZ				A2	Atlantic NE temperate	A2	Atlantic NE temperate				566
concept	SE1	Sweden - West Coast EEZ				A2	Atlantic NE temperate	A2	Atlantic NE temperate				567
concept	TN1	Tunisia - EEZ				A2	Atlantic NE temperate	A2	Atlantic NE temperate				568
concept	TR1	Türkiye - EEZ				A2	Atlantic NE temperate	A2	Atlantic NE temperate				569
concept	GB1	United Kingdom - EEZ				A2	Atlantic NE temperate	A2	Atlantic NE temperate				570
concept	EH1	Western Sahara - EEZ				A2	Atlantic NE temperate	A2	Atlantic NE temperate				571
concept	AW1	Aruba - EEZ				A3	Atlantic W tropical	A3	Atlantic W tropical				572
concept	BH1	Bahamas - EEZ				A3	Atlantic W tropical	A3	Atlantic W tropical				573
concept	BM1	Bermuda - EEZ				A3	Atlantic W tropical	A3	Atlantic W tropical				574
concept	BQ1	Bonaire - EEZ				A3	Atlantic W tropical	A3	Atlantic W tropical				575
concept	BR1	Brazil - tropical EEZ				A3	Atlantic W tropical	A3	Atlantic W tropical				576
concept	BZ1	Belize - EEZ				A3	Atlantic W tropical	A3	Atlantic W tropical				577
concept	CO1	Colombia - Caribbean EEZ				A3	Atlantic W tropical	A3	Atlantic W tropical				578
concept	CR1	Costa Rica - Caribbean EEZ				A3	Atlantic W tropical	A3	Atlantic W tropical				579
concept	CU1	Cuba - EEZ				A3	Atlantic W tropical	A3	Atlantic W tropical				580
concept	CW1	Curaçao - EEZ				A3	Atlantic W tropical	A3	Atlantic W tropical				581
concept	DO1	Dominican Republic - EEZ				A3	Atlantic W tropical	A3	Atlantic W tropical				582
concept	GF1	French Guiana - EEZ				A3	Atlantic W tropical	A3	Atlantic W tropical				583
concept	GT1	Guatemala - Caribbean EEZ				A3	Atlantic W tropical	A3	Atlantic W tropical				584
concept	GY1	Guyana - EEZ				A3	Atlantic W tropical	A3	Atlantic W tropical				585
concept	HN1	Honduras - Caribbean EEZ				A3	Atlantic W tropical	A3	Atlantic W tropical				586
concept	HT1	Haiti - EEZ				A3	Atlantic W tropical	A3	Atlantic W tropical				587
concept	JM1	Jamaica - EEZ				A3	Atlantic W tropical	A3	Atlantic W tropical				588
concept	KY1	Cayman Islands - EEZ				A3	Atlantic W tropical	A3	Atlantic W tropical				589
concept	LA1	Lesser Antilles - EEZ				A3	Atlantic W tropical	A3	Atlantic W tropical				590
concept	MX1	Mexico - Caribbean EEZ				A3	Atlantic W tropical	A3	Atlantic W tropical				591
concept	NI1	Nicaragua - Caribbean EEZ				A3	Atlantic W tropical	A3	Atlantic W tropical				592
concept	PA1	Panama - Caribbean EEZ				A3	Atlantic W tropical	A3	Atlantic W tropical				593
concept	PR1	Puerto Rico - EEZ				A3	Atlantic W tropical	A3	Atlantic W tropical				594
concept	SR1	Suriname - EEZ				A3	Atlantic W tropical	A3	Atlantic W tropical				595
concept	TC1	Turks and Caicos - EEZ				A3	Atlantic W tropical	A3	Atlantic W tropical				596
concept	TT1	Trinidad and Tobago - EEZ				A3	Atlantic W tropical	A3	Atlantic W tropical				597
concept	VE1	Venezuela - EEZ				A3	Atlantic W tropical	A3	Atlantic W tropical				598
concept	AO1	Angola - EEZ				A4	Atlantic E tropical	A4	Atlantic E tropical				599
concept	BJ1	Benin - EEZ				A4	Atlantic E tropical	A4	Atlantic E tropical				600
concept	CD1	Congo Kinshasa - EEZ				A4	Atlantic E tropical	A4	Atlantic E tropical				601
concept	CG1	Congo Brazzaville - EEZ				A4	Atlantic E tropical	A4	Atlantic E tropical				602
concept	CI1	Côte d'Ivoire - EEZ				A4	Atlantic E tropical	A4	Atlantic E tropical				603
concept	CM1	Cameroon - EEZ				A4	Atlantic E tropical	A4	Atlantic E tropical				604
concept	CV1	Cape Verde - EEZ				A4	Atlantic E tropical	A4	Atlantic E tropical				605
concept	GA1	Gabon - EEZ				A4	Atlantic E tropical	A4	Atlantic E tropical				606
concept	GH1	Ghana - EEZ				A4	Atlantic E tropical	A4	Atlantic E tropical				607
concept	GM1	Gambia - EEZ				A4	Atlantic E tropical	A4	Atlantic E tropical				608
concept	GN1	Guinea - EEZ				A4	Atlantic E tropical	A4	Atlantic E tropical				609
concept	GQ1	Equatorial Guinea - EEZ				A4	Atlantic E tropical	A4	Atlantic E tropical				610
concept	GW1	Guinea Bissau - EEZ				A4	Atlantic E tropical	A4	Atlantic E tropical				611
concept	LR1	Liberia - EEZ				A4	Atlantic E tropical	A4	Atlantic E tropical				612
concept	MR1	Mauritania - South EEZ				A4	Atlantic E tropical	A4	Atlantic E tropical				613
concept	NG1	Nigeria - EEZ				A4	Atlantic E tropical	A4	Atlantic E tropical				614
concept	SH1	Saint Helena and Ascension - EEZ				A4	Atlantic E tropical	A4	Atlantic E tropical				615
concept	SL1	Sierra Leone - EEZ				A4	Atlantic E tropical	A4	Atlantic E tropical				616
concept	SN1	Senegal - EEZ				A4	Atlantic E tropical	A4	Atlantic E tropical				617
concept	ST1	São Tome and Principe - EEZ				A4	Atlantic E tropical	A4	Atlantic E tropical				618
concept	TG1	Togo - EEZ				A4	Atlantic E tropical	A4	Atlantic E tropical				619
concept	AR1	Argentina - EEZ				A5	Atlantic SW temperate	A5	Atlantic SW temperate				620
concept	BR2	Brazil - temperate EEZ				A5	Atlantic SW temperate	A5	Atlantic SW temperate				621
concept	FK1	Falkland Islands - EEZ				A5	Atlantic SW temperate	A5	Atlantic SW temperate				622
concept	SH2	Tristan da Cunha and Gough - EEZ				A5	Atlantic SW temperate	A5	Atlantic SW temperate				623
concept	UY1	Uruguay - EEZ				A5	Atlantic SW temperate	A5	Atlantic SW temperate				624
concept	AO2	Angola - Baia dos Tigres EEZ				A6	Atlantic SE temperate	A6	Atlantic SE temperate				625
concept	NA1	Namibia - EEZ				A6	Atlantic SE temperate	A6	Atlantic SE temperate				626
concept	ZA1	South Africa - Atlantic EEZ				A6	Atlantic SE temperate	A6	Atlantic SE temperate				627
concept	BV1	Bouvet TW				A7	Atlantic Subantarctic Islands	A7	Atlantic Subantarctic Islands				628
concept	GS1	South Georgia and South Sandwich EEZ				A7	Atlantic Subantarctic Islands	A7	Atlantic Subantarctic Islands				629
concept	DJ1	Djibouti - EEZ				I1	Indian Ocean Western IP	I1	Indian Ocean Western IP				630
concept	GP1	Persian Gulf				I1	Indian Ocean Western IP	I1	Indian Ocean Western IP				631
concept	IN1	India - EEZ				I1	Indian Ocean Western IP	I1	Indian Ocean Western IP				632
concept	IR1	Iran - EEZ				I1	Indian Ocean Western IP	I1	Indian Ocean Western IP				633
concept	KE1	Kenya - EEZ				I1	Indian Ocean Western IP	I1	Indian Ocean Western IP				634
concept	KM1	Comores - EEZ				I1	Indian Ocean Western IP	I1	Indian Ocean Western IP				635
concept	LK1	Sri Lanka - EEZ				I1	Indian Ocean Western IP	I1	Indian Ocean Western IP				636
concept	MG1	Madagascar - EEZ				I1	Indian Ocean Western IP	I1	Indian Ocean Western IP				637
concept	MM1	Myanmar - EEZ				I1	Indian Ocean Western IP	I1	Indian Ocean Western IP				638
concept	MU1	Mauritius - EEZ				I1	Indian Ocean Western IP	I1	Indian Ocean Western IP				639
concept	MV1	Maldives - EEZ				I1	Indian Ocean Western IP	I1	Indian Ocean Western IP				640
concept	MZ1	Mozambique - EEZ				I1	Indian Ocean Western IP	I1	Indian Ocean Western IP				641
concept	OM1	Oman - EEZ				I1	Indian Ocean Western IP	I1	Indian Ocean Western IP				642
concept	PK1	Pakistan - EEZ				I1	Indian Ocean Western IP	I1	Indian Ocean Western IP				643
concept	RE1	Réunion - EEZ				I1	Indian Ocean Western IP	I1	Indian Ocean Western IP				644
concept	RS1	Red Sea				I1	Indian Ocean Western IP	I1	Indian Ocean Western IP				645
concept	SC1	Seychelles - EEZ				I1	Indian Ocean Western IP	I1	Indian Ocean Western IP				646
concept	SO1	Somalia - EEZ				I1	Indian Ocean Western IP	I1	Indian Ocean Western IP				647
concept	TF1	Iles Éparses - EEZ				I1	Indian Ocean Western IP	I1	Indian Ocean Western IP				648
concept	TH1	Thailand - Western EEZ				I1	Indian Ocean Western IP	I1	Indian Ocean Western IP				649
concept	TZ1	Tanzania - EEZ				I1	Indian Ocean Western IP	I1	Indian Ocean Western IP				650
concept	YE1	Yemen - Gulf of Aden EEZ				I1	Indian Ocean Western IP	I1	Indian Ocean Western IP				651
concept	YT1	Mayotte - EEZ				I1	Indian Ocean Western IP	I1	Indian Ocean Western IP				652
concept	AU1	Australia - Indian Ocean tropical EEZ				I2	Indian Ocean Central IP	I2	Indian Ocean Central IP				653
concept	CC1	Australia - Cocos Keeling EEZ				I2	Indian Ocean Central IP	I2	Indian Ocean Central IP				654
concept	CX1	Australia - Christmas Island EEZ				I2	Indian Ocean Central IP	I2	Indian Ocean Central IP				655
concept	ID1	Indonesia - Indian Ocean EEZ				I2	Indian Ocean Central IP	I2	Indian Ocean Central IP				656
concept	PG1	Papua New Guinea - Indian Ocean EEZ				I2	Indian Ocean Central IP	I2	Indian Ocean Central IP				657
concept	TL1	East Timor - Indian Ocean EEZ				I2	Indian Ocean Central IP	I2	Indian Ocean Central IP				658
concept	TF2	Amsterdam and St. Paul Islands - EEZ				I3	Indian Ocean SW temperate	I3	Indian Ocean SW temperate				659
concept	ZA2	South Africa - Indian Ocean EEZ				I3	Indian Ocean SW temperate	I3	Indian Ocean SW temperate				660
concept	AU2	Australia - Indian Ocean temperate EEZ				I4	Indian Ocean SE temperate	I4	Indian Ocean SE temperate				661
concept	HM1	Heard and McDonald Islands EEZ				I5	Indian Ocean Subantarctic Islands	I5	Indian Ocean Subantarctic Islands				662
concept	TF3	Iles Australes - EEZ				I5	Indian Ocean Subantarctic Islands	I5	Indian Ocean Subantarctic Islands				663
concept	ZA3	South Africa - Prince Edward Islands EEZ				I5	Indian Ocean Subantarctic Islands	I5	Indian Ocean Subantarctic Islands				664
concept	CA3	Canada - Pacific EEZ				P1	Pacific North temperate	P1	Pacific North temperate				665
concept	CN1	China - temperate EEZ				P1	Pacific North temperate	P1	Pacific North temperate				666
concept	JP1	Japan - temperate EEZ				P1	Pacific North temperate	P1	Pacific North temperate				667
concept	KP1	North Korea - EEZ				P1	Pacific North temperate	P1	Pacific North temperate				668
concept	KR1	South Korea - EEZ				P1	Pacific North temperate	P1	Pacific North temperate				669
concept	MX2	Mexico - Pacific temperate EEZ				P1	Pacific North temperate	P1	Pacific North temperate				670
concept	RU2	Russia - Pacific EEZ				P1	Pacific North temperate	P1	Pacific North temperate				671
concept	US3	United States - Alaska Pacific EEZ				P1	Pacific North temperate	P1	Pacific North temperate				672
concept	US4	United States - Pacific temperate EEZ				P1	Pacific North temperate	P1	Pacific North temperate				673
concept	AU3	Australia - Pacific tropical EEZ				P2	Pacific Central IP	P2	Pacific Central IP				674
concept	AU4	Australia - Lord Howe EEZ				P2	Pacific Central IP	P2	Pacific Central IP				675
concept	BN1	Brunei - EEZ				P2	Pacific Central IP	P2	Pacific Central IP				676
concept	CN2	China - tropical EEZ				P2	Pacific Central IP	P2	Pacific Central IP				677
concept	FJ1	Fiji - EEZ				P2	Pacific Central IP	P2	Pacific Central IP				678
concept	FM1	Micronesia - EEZ				P2	Pacific Central IP	P2	Pacific Central IP				679
concept	GU1	Guam - EEZ				P2	Pacific Central IP	P2	Pacific Central IP				680
concept	ID2	Indonesia - Pacific EEZ				P2	Pacific Central IP	P2	Pacific Central IP				681
concept	JP2	Japan - tropical EEZ				P2	Pacific Central IP	P2	Pacific Central IP				682
concept	KH1	Cambodia - EEZ				P2	Pacific Central IP	P2	Pacific Central IP				683
concept	MP1	Northern Mariana Islands - EEZ				P2	Pacific Central IP	P2	Pacific Central IP				684
concept	MY1	Malaysia - EEZ				P2	Pacific Central IP	P2	Pacific Central IP				685
concept	NC1	New Caledonia - EEZ				P2	Pacific Central IP	P2	Pacific Central IP				686
concept	NF1	Norfolk Island - EEZ				P2	Pacific Central IP	P2	Pacific Central IP				687
concept	NU1	Niue - EEZ				P2	Pacific Central IP	P2	Pacific Central IP				688
concept	PG2	Papua New Guinea - Pacific EEZ				P2	Pacific Central IP	P2	Pacific Central IP				689
concept	PH1	Philippines - EEZ				P2	Pacific Central IP	P2	Pacific Central IP				690
concept	PW1	Palau - EEZ				P2	Pacific Central IP	P2	Pacific Central IP				691
concept	SB1	Solomon Islands - EEZ				P2	Pacific Central IP	P2	Pacific Central IP				692
concept	SG1	Singapore - EEZ				P2	Pacific Central IP	P2	Pacific Central IP				693
concept	TH2	Thailand - Gulf of Thailand				P2	Pacific Central IP	P2	Pacific Central IP				694
concept	TL2	East Timor - Pacific EEZ				P2	Pacific Central IP	P2	Pacific Central IP				695
concept	TO1	Tonga - EEZ				P2	Pacific Central IP	P2	Pacific Central IP				696
concept	TW1	Taiwan - EEZ				P2	Pacific Central IP	P2	Pacific Central IP				697
concept	VN1	Vietnam - EEZ				P2	Pacific Central IP	P2	Pacific Central IP				698
concept	VU1	Vanuatu - EEZ				P2	Pacific Central IP	P2	Pacific Central IP				699
concept	AS1	American Samoa - EEZ				P3	Pacific Eastern IP	P3	Pacific Eastern IP				700
concept	CK1	Cook Islands - EEZ				P3	Pacific Eastern IP	P3	Pacific Eastern IP				701
concept	CL2	Easter Island - EEZ				P3	Pacific Eastern IP	P3	Pacific Eastern IP				702
concept	KI1	Kiribati - EEZ				P3	Pacific Eastern IP	P3	Pacific Eastern IP				703
concept	MH1	Marshall Islands - EEZ				P3	Pacific Eastern IP	P3	Pacific Eastern IP				704
concept	NR1	Nauru - EEZ				P3	Pacific Eastern IP	P3	Pacific Eastern IP				705
concept	PF1	French Polynesia - EEZ				P3	Pacific Eastern IP	P3	Pacific Eastern IP				706
concept	PN1	Pitcairn Islands - EEZ				P3	Pacific Eastern IP	P3	Pacific Eastern IP				707
concept	TK1	Tokelau - EEZ				P3	Pacific Eastern IP	P3	Pacific Eastern IP				708
concept	TV1	Tuvalu - EEZ				P3	Pacific Eastern IP	P3	Pacific Eastern IP				709
concept	UM1	United States Minor Outlying Islands - EEZ				P3	Pacific Eastern IP	P3	Pacific Eastern IP				710
concept	US5	United States - Hawaii EEZ				P3	Pacific Eastern IP	P3	Pacific Eastern IP				711
concept	WF1	Wallis and Futuna - EEZ				P3	Pacific Eastern IP	P3	Pacific Eastern IP				712
concept	WS1	Samoa - EEZ				P3	Pacific Eastern IP	P3	Pacific Eastern IP				713
concept	CO2	Colombia - Pacific EEZ				P4	Pacific East tropical	P4	Pacific East tropical				714
concept	CP1	Clipperton - EEZ				P4	Pacific East tropical	P4	Pacific East tropical				715
concept	CR2	Costa Rica - Pacific EEZ				P4	Pacific East tropical	P4	Pacific East tropical				716
concept	EC1	Ecuador - EEZ				P4	Pacific East tropical	P4	Pacific East tropical				717
concept	GT2	Guatemala - Pacific EEZ				P4	Pacific East tropical	P4	Pacific East tropical				718
concept	HN2	Honduras - Pacific TW				P4	Pacific East tropical	P4	Pacific East tropical				719
concept	MX3	Mexico - Pacific tropical EEZ				P4	Pacific East tropical	P4	Pacific East tropical				720
concept	NI2	Nicaragua - Pacific EEZ				P4	Pacific East tropical	P4	Pacific East tropical				721
concept	PA2	Panama - Pacific EEZ				P4	Pacific East tropical	P4	Pacific East tropical				722
concept	PE1	Peru - tropical EEZ				P4	Pacific East tropical	P4	Pacific East tropical				723
concept	SV2	El Salvador - EEZ				P4	Pacific East tropical	P4	Pacific East tropical				724
concept	AU5	Australia - Pacific temperate EEZ				P5	Pacific SW temperate	P5	Pacific SW temperate				725
concept	NZ1	New Zealand - temperate EEZ				P5	Pacific SW temperate	P5	Pacific SW temperate				726
concept	CL1	Chile - EEZ				P6	Pacific SE temperate	P6	Pacific SE temperate				727
concept	PE2	Peru - Pacific temperate EEZ				P6	Pacific SE temperate	P6	Pacific SE temperate				728
concept	AU6	Macquarie EEZ				P7	Pacific Subantarctic Islands	P7	Pacific Subantarctic Islands				729
concept	NZ2	New Zealand - Subantarctic Islands EEZ				P7	Pacific Subantarctic Islands	P7	Pacific Subantarctic Islands				730
concept	US1	United States - Arctic EEZ				R1	Arctic Coastal	R1	Arctic Coastal				731
concept	CA1	Canada - Arctic EEZ				R1	Arctic Coastal	R1	Arctic Coastal				732
concept	GL1	Greenland - EEZ				R1	Arctic Coastal	R1	Arctic Coastal				733
concept	IS1	Iceland - North EEZ				R1	Arctic Coastal	R1	Arctic Coastal				734
concept	SJ1	Svalbard and Jan Mayen - EEZ				R1	Arctic Coastal	R1	Arctic Coastal				735
concept	RU1	Russia - Arctic EEZ				R1	Arctic Coastal	R1	Arctic Coastal				736
concept	AQ1	Antarctic 200NM				S1	Southern Ocean Coastal	S1	Southern Ocean Coastal				737
concept	A8O	Atlantic GOODS AB2				A8	Atlantic High Seas	A8	Atlantic High Seas				738
concept	A8P	Atlantic GOODS AB3				A8	Atlantic High Seas	A8	Atlantic High Seas				739
concept	A8Q	Atlantic GOODS AB4				A8	Atlantic High Seas	A8	Atlantic High Seas				740
concept	A8R	Atlantic GOODS AB5				A8	Atlantic High Seas	A8	Atlantic High Seas				741
concept	A8S	Atlantic GOODS AB6				A8	Atlantic High Seas	A8	Atlantic High Seas				742
concept	A8T	Atlantic GOODS AB7				A8	Atlantic High Seas	A8	Atlantic High Seas				743
concept	A8B	Atlantic GOODS BY2				A8	Atlantic High Seas	A8	Atlantic High Seas				744
concept	A8D	Atlantic GOODS BY4				A8	Atlantic High Seas	A8	Atlantic High Seas				745
concept	A8J	Atlantic GOODS BY10				A8	Atlantic High Seas	A8	Atlantic High Seas				746
concept	A8M	Atlantic GOODS BY13				A8	Atlantic High Seas	A8	Atlantic High Seas				747
concept	I6S	Indian Ocean GOODS AB6				I6	Indian Ocean High Seas	I6	Indian Ocean High Seas				748
concept	I6U	Indian Ocean GOODS AB8				I6	Indian Ocean High Seas	I6	Indian Ocean High Seas				749
concept	I6J	Indian Ocean GOODS BY10				I6	Indian Ocean High Seas	I6	Indian Ocean High Seas				750
concept	I6K	Indian Ocean GOODS BY11				I6	Indian Ocean High Seas	I6	Indian Ocean High Seas				751
concept	P8W	Pacific GOODS AB10				P8	Pacific High Seas	P8	Pacific High Seas				752
concept	P8Y	Pacific GOODS AB12				P8	Pacific High Seas	P8	Pacific High Seas				753
concept	P8Z	Pacific GOODS AB13				P8	Pacific High Seas	P8	Pacific High Seas				754
concept	P8T	Pacific GOODS AB7				P8	Pacific High Seas	P8	Pacific High Seas				755
concept	P8U	Pacific GOODS AB8				P8	Pacific High Seas	P8	Pacific High Seas				756
concept	P8V	Pacific GOODS AB9				P8	Pacific High Seas	P8	Pacific High Seas				757
concept	P8C	Pacific GOODS BY3				P8	Pacific High Seas	P8	Pacific High Seas				758
concept	P8E	Pacific GOODS BY5				P8	Pacific High Seas	P8	Pacific High Seas				759
concept	P8F	Pacific GOODS BY6				P8	Pacific High Seas	P8	Pacific High Seas				760
concept	P8G	Pacific GOODS BY7				P8	Pacific High Seas	P8	Pacific High Seas				761
concept	P8H	Pacific GOODS BY8				P8	Pacific High Seas	P8	Pacific High Seas				762
concept	P8J	Pacific GOODS BY10				P8	Pacific High Seas	P8	Pacific High Seas				763
concept	P8N	Pacific GOODS BY14				P8	Pacific High Seas	P8	Pacific High Seas				764
concept	R2A	Arctic Ocean High Seas				R2	Arctic Ocean High Seas	R2	Arctic Ocean High Seas				765
concept	S2J	Southern Ocean GOODS BY9				S2	Southern Ocean High Seas	S2	Southern Ocean High Seas				766
concept	S2S	Southern Ocean GOODS AB6				S2	Southern Ocean High Seas	S2	Southern Ocean High Seas				767
concept	S2T	Southern Ocean GOODS AB7				S2	Southern Ocean High Seas	S2	Southern Ocean High Seas				768
concept	A1	Atlantic NW temperate				A	Atlantic Ocean						769
concept	A2	Atlantic NE temperate				A	Atlantic Ocean						770
concept	A3	Atlantic W tropical				A	Atlantic Ocean						771
concept	A4	Atlantic E tropical				A	Atlantic Ocean						772
concept	A5	Atlantic SW temperate				A	Atlantic Ocean						773
concept	A6	Atlantic SE temperate				A	Atlantic Ocean						774
concept	A7	Atlantic Subantarctic Islands				A	Atlantic Ocean						775
concept	I1	Indian Ocean Western IP				I	Indian Ocean						776
concept	I2	Indian Ocean Central IP				I	Indian Ocean						777
concept	I3	Indian Ocean SW temperate				I	Indian Ocean						778
concept	I4	Indian Ocean SE temperate				I	Indian Ocean						779
concept	I5	Indian Ocean Subantarctic Islands				I	Indian Ocean						780
concept	P1	Pacific North temperate				P	Pacific Ocean						781
concept	P2	Pacific Central IP				P	Pacific Ocean						782
concept	P3	Pacific Eastern IP				P	Pacific Ocean						783
concept	P4	Pacific East tropical				P	Pacific Ocean						784
concept	P5	Pacific SW temperate				P	Pacific Ocean						785
concept	P6	Pacific SE temperate				P	Pacific Ocean						786
concept	P7	Pacific Subantarctic Islands				P	Pacific Ocean						787
concept	R1	Arctic Coastal				R	Arctic Ocean						788
concept	S1	Southern Ocean Coastal				S	Southern Ocean						789
concept	A8	Atlantic High Seas				A	Atlantic Ocean						790
concept	I6	Indian Ocean High Seas				I	Indian Ocean						791
concept	P8	Pacific High Seas				P	Pacific Ocean						792
concept	R2	Arctic Ocean High Seas				R	Arctic Ocean						793
concept	S2	Southern Ocean High Seas				S	Southern Ocean						794
concept	A	Atlantic Ocean											795
concept	I	Indian Ocean											796
concept	P	Pacific Ocean											797
concept	S	Southern Ocean											798
concept	R	Arctic Ocean											799
